# Supplementary material for: Accessing five oxidation states of uranium in a retained ligand framework
Source: Nat Commun. 2023 Aug 3;14:4657. doi: 10.1038/s41467-023-40403-w (PMC10400547; doi:10.1038/s41467-023-40403-w)
Supplement: Supplementary file 3 — Source Data [file 41467_2023_40403_MOESM3_ESM.zip]

Archive with 2 entries (2 files):
- checkcifs.pdf
- cifs.cif
