# Supplementary material for: Accessing five oxidation states of uranium in a retained ligand framework
Source: Nat Commun. 2023 Aug 3;14:4657. doi: 10.1038/s41467-023-40403-w (PMC10400547; doi:10.1038/s41467-023-40403-w)
Supplement: Supplementary file 3 — Source Data [file 41467_2023_40403_MOESM3_ESM.zip › cifs.cif]

data_H3Ad

_publ_section_related_literature ?

_publ_contact_author_name        'Wenliang Huang'

_publ_requested_category         ?

_publ_requested_journal          'xxx'

_publ_author_name                'Chong Deng, et al.'
_publ_author_address          
;
Beijing National Laboratory for Molecular Sciences
State Key Laboratory of Rare Earth Material Chemistry and Application
College of Chemistry and Molecular Engineering
Peking University
Beijing 100871
P. R. China


;
_publ_contact_author_fax         +86-10-62755702

_publ_contact_author_phone       +86-10-62755702 

_publ_contact_author_email       'wlhuang@pku.edu.cn'

_publ_contact_author_address     
;
Beijing National Laboratory for Molecular Sciences
State Key Laboratory of Rare Earth Material Chemistry and Application
College of Chemistry and Molecular Engineering
Peking University
Beijing 100871
P. R. China
;


_publ_section_abstract           
;
U(II-VI)
;


_publ_section_title              
;
U(II-VI)
;
#Added by publCIF


_audit_creation_date               2022-09-17
_audit_creation_method
;
Olex2 1.5
(compiled 2021.08.20 svn.r13c46975 for OlexSys, GUI svn.r6405)
;
_shelx_SHELXL_version_number       '2018/3'
_audit_contact_author_address      ?
_audit_contact_author_email        ?
_audit_contact_author_name         ''
_audit_contact_author_phone        ?
_publ_contact_author_id_orcid      ?
_publ_section_references
;
Dolomanov, O.V., Bourhis, L.J., Gildea, R.J, Howard, J.A.K. & Puschmann, H.
 (2009), J. Appl. Cryst. 42, 339-341.

Sheldrick, G.M. (2015). Acta Cryst. C71, 3-8.
;
_chemical_name_common              ?
_chemical_name_systematic          ?
_chemical_formula_moiety           'C54 H63 N3'
_chemical_formula_sum              'C54 H63 N3'
_chemical_formula_weight           754.07
_chemical_melting_point            ?
loop_
  _atom_type_symbol
  _atom_type_description
  _atom_type_scat_dispersion_real
  _atom_type_scat_dispersion_imag
  _atom_type_scat_source
 'C' 'C' 0.0033 0.0016 'International Tables Vol C Tables 4.2.6.8 and 6.1.1.4'
 'H' 'H' 0.0000 0.0000 'International Tables Vol C Tables 4.2.6.8 and 6.1.1.4'
 'N' 'N' 0.0061 0.0033 'International Tables Vol C Tables 4.2.6.8 and 6.1.1.4'

_shelx_space_group_comment
;
The symmetry employed for this shelxl refinement is uniquely defined
by the following loop, which should always be used as a source of
symmetry information in preference to the above space-group names.
They are only intended as comments.
;
_space_group_crystal_system        'triclinic'
_space_group_IT_number             2
_space_group_name_H-M_alt          'P -1'
_space_group_name_Hall             '-P 1'
loop_
  _space_group_symop_operation_xyz
 'x, y, z'
 '-x, -y, -z'

_cell_length_a                     13.0156(4)
_cell_length_b                     13.4914(3)
_cell_length_c                     14.0146(3)
_cell_angle_alpha                  91.216(2)
_cell_angle_beta                   106.490(2)
_cell_angle_gamma                  116.398(3)
_cell_volume                       2082.30(10)
_cell_formula_units_Z              2
_cell_measurement_reflns_used      9810
_cell_measurement_temperature      180.00(10)
_cell_measurement_theta_max        29.1430
_cell_measurement_theta_min        2.4820
_shelx_estimated_absorpt_T_max     ?
_shelx_estimated_absorpt_T_min     ?
_exptl_absorpt_coefficient_mu      0.069
_exptl_absorpt_correction_T_max    1.00000
_exptl_absorpt_correction_T_min    0.57998
_exptl_absorpt_correction_type     multi-scan
_exptl_absorpt_process_details
;
CrysAlisPro 1.171.39.33c (Rigaku Oxford Diffraction, 2017)
Empirical absorption correction using spherical harmonics,
 implemented in SCALE3 ABSPACK scaling algorithm.
;
_exptl_absorpt_special_details     ?
_exptl_crystal_colour              colorless
_exptl_crystal_density_diffrn      1.203
_exptl_crystal_density_meas        ?
_exptl_crystal_density_method      ?
_exptl_crystal_description         irregular
_exptl_crystal_F_000               816
_exptl_crystal_size_max            0.25
_exptl_crystal_size_mid            0.2
_exptl_crystal_size_min            0.17
_exptl_transmission_factor_max     ?
_exptl_transmission_factor_min     ?
_diffrn_reflns_av_R_equivalents    0.0291
_diffrn_reflns_av_unetI/netI       0.0381
_diffrn_reflns_Laue_measured_fraction_full  0.994
_diffrn_reflns_Laue_measured_fraction_max  0.889
_diffrn_reflns_limit_h_max         17
_diffrn_reflns_limit_h_min         -17
_diffrn_reflns_limit_k_max         17
_diffrn_reflns_limit_k_min         -18
_diffrn_reflns_limit_l_max         19
_diffrn_reflns_limit_l_min         -13
_diffrn_reflns_number              23506
_diffrn_reflns_point_group_measured_fraction_full  0.994
_diffrn_reflns_point_group_measured_fraction_max  0.889
_diffrn_reflns_theta_full          25.242
_diffrn_reflns_theta_max           29.372
_diffrn_reflns_theta_min           1.980
_diffrn_ambient_temperature        180.15
_diffrn_detector_area_resol_mean   ?
_diffrn_measured_fraction_theta_full  0.994
_diffrn_measured_fraction_theta_max  0.889
_diffrn_measurement_device_type    'CCD area detector'
_diffrn_measurement_method         'phi and omega scans'
_diffrn_radiation_type             MoK\a
_diffrn_radiation_wavelength       0.71073
_diffrn_source                     ?
_reflns_Friedel_coverage           0.000
_reflns_Friedel_fraction_full      .
_reflns_Friedel_fraction_max       .
_reflns_number_gt                  7937
_reflns_number_total               10198
_reflns_special_details
;
 Reflections were merged by SHELXL according to the crystal
 class for the calculation of statistics and refinement.
 
 _reflns_Friedel_fraction is defined as the number of unique
 Friedel pairs measured divided by the number that would be
 possible theoretically, ignoring centric projections and
 systematic absences.
;
_reflns_threshold_expression       'I > 2\s(I)'
_computing_cell_refinement         ?
_computing_data_collection         ?
_computing_data_reduction          ?
_computing_molecular_graphics      'Olex2 1.5 (Dolomanov et al., 2009)'
_computing_publication_material    'Olex2 1.5 (Dolomanov et al., 2009)'
_computing_structure_refinement    'SHELXL 2018/3 (Sheldrick, 2015)'
_computing_structure_solution      'SHELXT 2018/2 (Sheldrick, 2018)'
_refine_diff_density_max           0.274
_refine_diff_density_min           -0.209
_refine_diff_density_rms           0.038
_refine_ls_extinction_coef         .
_refine_ls_extinction_method       none
_refine_ls_goodness_of_fit_ref     1.038
_refine_ls_hydrogen_treatment      mixed
_refine_ls_matrix_type             full
_refine_ls_number_parameters       526
_refine_ls_number_reflns           10198
_refine_ls_number_restraints       0
_refine_ls_R_factor_all            0.0622
_refine_ls_R_factor_gt             0.0454
_refine_ls_restrained_S_all        1.038
_refine_ls_shift/su_max            0.000
_refine_ls_shift/su_mean           0.000
_refine_ls_structure_factor_coef   Fsqd
_refine_ls_weighting_details      
 'w=1/[\s^2^(Fo^2^)+(0.0593P)^2^+0.3221P] where P=(Fo^2^+2Fc^2^)/3'
_refine_ls_weighting_scheme        calc
_refine_ls_wR_factor_gt            0.1127
_refine_ls_wR_factor_ref           0.1202
_refine_special_details            ?
_olex2_refinement_description
;
1. Fixed Uiso
 At 1.2 times of:
  All C(H) groups, All C(H,H) groups
2.a Ternary CH refined with riding coordinates:
 C47(H47), C51(H51), C37(H37), C49(H49), C27(H27), C41(H41), C39(H39),
 C31(H31), C29(H29)
2.b Secondary CH2 refined with riding coordinates:
 C52(H52A,H52B), C53(H53A,H53B), C46(H46A,H46B), C36(H36A,H36B), C26(H26A,
 H26B), C43(H43A,H43B), C54(H54A,H54B), C48(H48A,H48B), C42(H42A,H42B),
 C33(H33A,H33B), C32(H32A,H32B), C34(H34A,H34B), C50(H50A,H50B), C40(H40A,H40B),
  C44(H44A,H44B), C38(H38A,H38B), C28(H28A,H28B), C30(H30A,H30B)
2.c Aromatic/amide H refined with riding coordinates:
 C6(H6), C4(H4), C2(H2A), C18(H18), C24(H24), C12(H12), C21(H21), C23(H23),
 C22(H22), C17(H17), C11(H11), C15(H15), C16(H16), C9(H9), C10(H10)
;
_atom_sites_solution_hydrogens     mixed
_atom_sites_solution_primary       ?
_atom_sites_solution_secondary     ?
loop_
  _atom_site_label
  _atom_site_type_symbol
  _atom_site_fract_x
  _atom_site_fract_y
  _atom_site_fract_z
  _atom_site_U_iso_or_equiv
  _atom_site_adp_type
  _atom_site_occupancy
  _atom_site_site_symmetry_order
  _atom_site_calc_flag
  _atom_site_refinement_flags_posn
  _atom_site_refinement_flags_adp
  _atom_site_refinement_flags_occupancy
  _atom_site_disorder_assembly
  _atom_site_disorder_group
 N3 N 0.23466(9) 0.87430(9) 0.73739(7) 0.0273(2) Uani 1 1 d . . . . .
 N2 N 0.31835(10) 0.56748(9) 0.45608(9) 0.0322(2) Uani 1 1 d . . . . .
 N1 N 0.74623(10) 0.91327(9) 0.82658(8) 0.0322(2) Uani 1 1 d . . . . .
 C3 C 0.37587(10) 0.80644(9) 0.50849(8) 0.0208(2) Uani 1 1 d . . . . .
 C13 C 0.28327(10) 0.72995(9) 0.41316(8) 0.0230(2) Uani 1 1 d . . . . .
 C5 C 0.43370(10) 0.95175(9) 0.64806(8) 0.0206(2) Uani 1 1 d . . . . .
 C6 C 0.55274(10) 0.96750(9) 0.67618(8) 0.0218(2) Uani 1 1 d . . . . .
 H6 H 0.612806 1.022376 0.733144 0.026 Uiso 1 1 calc R U . . .
 C19 C 0.40576(10) 1.02907(9) 0.70107(8) 0.0220(2) Uani 1 1 d . . . . .
 C1 C 0.58509(10) 0.90414(9) 0.62218(8) 0.0213(2) Uani 1 1 d . . . . .
 C4 C 0.34628(10) 0.87053(9) 0.56463(8) 0.0220(2) Uani 1 1 d . . . . .
 H4 H 0.264978 0.858507 0.545555 0.026 Uiso 1 1 calc R U . . .
 C2 C 0.49567(10) 0.82423(9) 0.53841(8) 0.0220(2) Uani 1 1 d . . . . .
 H2A H 0.516676 0.780973 0.500889 0.026 Uiso 1 1 calc R U . . .
 C45 C 0.24372(10) 0.82593(9) 0.83247(8) 0.0237(2) Uani 1 1 d . . . . .
 C18 C 0.21901(10) 0.77260(10) 0.34444(8) 0.0279(2) Uani 1 1 d . . . . .
 H18 H 0.232827 0.846966 0.361803 0.034 Uiso 1 1 calc R U . . .
 C14 C 0.26021(11) 0.61830(9) 0.38887(9) 0.0275(2) Uani 1 1 d . . . . .
 C7 C 0.71474(10) 0.93069(9) 0.64563(8) 0.0234(2) Uani 1 1 d . . . . .
 C20 C 0.30979(10) 0.99039(10) 0.74180(8) 0.0243(2) Uani 1 1 d . . . . .
 C24 C 0.47747(11) 1.14451(10) 0.70872(8) 0.0265(2) Uani 1 1 d . . . . .
 H24 H 0.542667 1.170222 0.682135 0.032 Uiso 1 1 calc R U . . .
 C35 C 0.24603(11) 0.47887(9) 0.50661(9) 0.0276(2) Uani 1 1 d . . . . .
 C12 C 0.76354(10) 0.95243(9) 0.56693(9) 0.0273(2) Uani 1 1 d . . . . .
 H12 H 0.711847 0.943937 0.500566 0.033 Uiso 1 1 calc R U . . .
 C8 C 0.79052(11) 0.93971(10) 0.74358(9) 0.0297(3) Uani 1 1 d . . . . .
 C21 C 0.28914(12) 1.07090(11) 0.78622(9) 0.0313(3) Uani 1 1 d . . . . .
 H21 H 0.224068 1.046643 0.812896 0.038 Uiso 1 1 calc R U . . .
 C23 C 0.45617(12) 1.22252(10) 0.75399(9) 0.0324(3) Uani 1 1 d . . . . .
 H23 H 0.506104 1.300705 0.758689 0.039 Uiso 1 1 calc R U . . .
 C25 C 0.73424(11) 0.80732(10) 0.86490(8) 0.0278(2) Uani 1 1 d . . . . .
 C52 C 0.17288(12) 0.84923(11) 0.89289(9) 0.0318(3) Uani 1 1 d . . . . .
 H52A H 0.087325 0.820666 0.849795 0.038 Uiso 1 1 calc R U . . .
 H52B H 0.208449 0.931194 0.914535 0.038 Uiso 1 1 calc R U . . .
 C22 C 0.36089(13) 1.18450(11) 0.79221(9) 0.0359(3) Uani 1 1 d . . . . .
 H22 H 0.344659 1.237003 0.822859 0.043 Uiso 1 1 calc R U . . .
 C17 C 0.13573(12) 0.70964(11) 0.25173(9) 0.0369(3) Uani 1 1 d . . . . .
 H17 H 0.092391 0.739896 0.206258 0.044 Uiso 1 1 calc R U . . .
 C47 C 0.19229(12) 0.64043(11) 0.89353(10) 0.0353(3) Uani 1 1 d . . . . .
 H47 H 0.155314 0.557604 0.871148 0.042 Uiso 1 1 calc R U . . .
 C53 C 0.37579(11) 0.86983(11) 0.90013(10) 0.0324(3) Uani 1 1 d . . . . .
 H53A H 0.413759 0.952061 0.921763 0.039 Uiso 1 1 calc R U . . .
 H53B H 0.421890 0.854845 0.861580 0.039 Uiso 1 1 calc R U . . .
 C46 C 0.18695(12) 0.69860(10) 0.80084(9) 0.0327(3) Uani 1 1 d . . . . .
 H46A H 0.230995 0.682002 0.761048 0.039 Uiso 1 1 calc R U . . .
 H46B H 0.101330 0.668872 0.757443 0.039 Uiso 1 1 calc R U . . .
 C11 C 0.88487(12) 0.98594(11) 0.58293(11) 0.0371(3) Uani 1 1 d . . . . .
 H11 H 0.916122 1.000033 0.528280 0.045 Uiso 1 1 calc R U . . .
 C36 C 0.33815(12) 0.46784(10) 0.59607(11) 0.0370(3) Uani 1 1 d . . . . .
 H36A H 0.390665 0.446452 0.571073 0.044 Uiso 1 1 calc R U . . .
 H36B H 0.390456 0.541214 0.641785 0.044 Uiso 1 1 calc R U . . .
 C15 C 0.17807(13) 0.55747(11) 0.29357(9) 0.0386(3) Uani 1 1 d . . . . .
 H15 H 0.164135 0.483414 0.274536 0.046 Uiso 1 1 calc R U . . .
 C26 C 0.64761(12) 0.78059(12) 0.92607(10) 0.0354(3) Uani 1 1 d . . . . .
 H26A H 0.568400 0.771446 0.882190 0.042 Uiso 1 1 calc R U . . .
 H26B H 0.681199 0.843917 0.981989 0.042 Uiso 1 1 calc R U . . .
 C16 C 0.11704(13) 0.60191(11) 0.22679(9) 0.0422(4) Uani 1 1 d . . . . .
 H16 H 0.061537 0.558148 0.162946 0.051 Uiso 1 1 calc R U . . .
 C43 C 0.16546(12) 0.51179(11) 0.54744(10) 0.0326(3) Uani 1 1 d . . . . .
 H43A H 0.216179 0.585447 0.592887 0.039 Uiso 1 1 calc R U . . .
 H43B H 0.104921 0.518951 0.490552 0.039 Uiso 1 1 calc R U . . .
 C51 C 0.17808(13) 0.79116(11) 0.98614(10) 0.0381(3) Uani 1 1 d . . . . .
 H51 H 0.132290 0.807097 1.025434 0.046 Uiso 1 1 calc R U . . .
 C37 C 0.27384(13) 0.37925(11) 0.65456(11) 0.0410(3) Uani 1 1 d . . . . .
 H37 H 0.335586 0.373617 0.712651 0.049 Uiso 1 1 calc R U . . .
 C49 C 0.38113(12) 0.81235(11) 0.99331(10) 0.0401(3) Uani 1 1 d . . . . .
 H49 H 0.467623 0.842114 1.037033 0.048 Uiso 1 1 calc R U . . .
 C54 C 0.12143(12) 0.66407(11) 0.95315(11) 0.0390(3) Uani 1 1 d . . . . .
 H54A H 0.124149 0.626800 1.013233 0.047 Uiso 1 1 calc R U . . .
 H54B H 0.035456 0.633887 0.910491 0.047 Uiso 1 1 calc R U . . .
 C48 C 0.32446(13) 0.68561(12) 0.96038(12) 0.0419(3) Uani 1 1 d . . . . .
 H48A H 0.328209 0.648519 1.020547 0.050 Uiso 1 1 calc R U . . .
 H48B H 0.370244 0.669084 0.922463 0.050 Uiso 1 1 calc R U . . .
 C42 C 0.16610(12) 0.36460(10) 0.43688(10) 0.0358(3) Uani 1 1 d . . . . .
 H42A H 0.216934 0.342330 0.410211 0.043 Uiso 1 1 calc R U . . .
 H42B H 0.105389 0.370136 0.378947 0.043 Uiso 1 1 calc R U . . .
 C33 C 0.68097(14) 0.70816(11) 0.77898(10) 0.0401(3) Uani 1 1 d . . . . .
 H33A H 0.736307 0.724135 0.738781 0.048 Uiso 1 1 calc R U . . .
 H33B H 0.601824 0.697811 0.733738 0.048 Uiso 1 1 calc R U . . .
 C27 C 0.62893(13) 0.67280(12) 0.96945(10) 0.0401(3) Uani 1 1 d . . . . .
 H27 H 0.571685 0.656696 1.008759 0.048 Uiso 1 1 calc R U . . .
 C32 C 0.85612(12) 0.82174(12) 0.93486(10) 0.0372(3) Uani 1 1 d . . . . .
 H32A H 0.891040 0.885399 0.990753 0.045 Uiso 1 1 calc R U . . .
 H32B H 0.913647 0.838785 0.896642 0.045 Uiso 1 1 calc R U . . .
 C41 C 0.10085(13) 0.27527(11) 0.49509(11) 0.0409(3) Uani 1 1 d . . . . .
 H41 H 0.048843 0.201131 0.448847 0.049 Uiso 1 1 calc R U . . .
 C9 C 0.91401(12) 0.97700(13) 0.75854(11) 0.0454(4) Uani 1 1 d . . . . .
 H9 H 0.967355 0.987642 0.824694 0.055 Uiso 1 1 calc R U . . .
 C34 C 0.75077(14) 0.68766(14) 1.03870(11) 0.0445(3) Uani 1 1 d . . . . .
 H34A H 0.739368 0.618119 1.066626 0.053 Uiso 1 1 calc R U . . .
 H34B H 0.784886 0.749933 1.095730 0.053 Uiso 1 1 calc R U . . .
 C50 C 0.31054(14) 0.83665(12) 1.05264(10) 0.0453(4) Uani 1 1 d . . . . .
 H50A H 0.347333 0.918669 1.074835 0.054 Uiso 1 1 calc R U . . .
 H50B H 0.314484 0.800699 1.113489 0.054 Uiso 1 1 calc R U . . .
 C10 C 0.96003(12) 0.99866(14) 0.67935(12) 0.0497(4) Uani 1 1 d . . . . .
 H10 H 1.043797 1.022412 0.691397 0.060 Uiso 1 1 calc R U . . .
 C40 C 0.02122(13) 0.30970(13) 0.53481(12) 0.0453(3) Uani 1 1 d . . . . .
 H40A H -0.040079 0.315316 0.477486 0.054 Uiso 1 1 calc R U . . .
 H40B H -0.022092 0.251994 0.571529 0.054 Uiso 1 1 calc R U . . .
 C44 C 0.19512(14) 0.26566(11) 0.58388(12) 0.0460(4) Uani 1 1 d . . . . .
 H44A H 0.153581 0.207477 0.621070 0.055 Uiso 1 1 calc R U . . .
 H44B H 0.246690 0.243329 0.558401 0.055 Uiso 1 1 calc R U . . .
 C39 C 0.09984(13) 0.42261(12) 0.60546(11) 0.0404(3) Uani 1 1 d . . . . .
 H39 H 0.047593 0.444771 0.631372 0.048 Uiso 1 1 calc R U . . .
 C31 C 0.83799(14) 0.71363(14) 0.97819(11) 0.0454(3) Uani 1 1 d . . . . .
 H31 H 0.918029 0.723764 1.023366 0.054 Uiso 1 1 calc R U . . .
 C38 C 0.19343(15) 0.41271(13) 0.69404(11) 0.0457(3) Uani 1 1 d . . . . .
 H38A H 0.151446 0.355419 0.731703 0.055 Uiso 1 1 calc R U . . .
 H38B H 0.244190 0.485498 0.740789 0.055 Uiso 1 1 calc R U . . .
 C28 C 0.57619(15) 0.57515(13) 0.88306(12) 0.0508(4) Uani 1 1 d . . . . .
 H28A H 0.496491 0.564184 0.838463 0.061 Uiso 1 1 calc R U . . .
 H28B H 0.563848 0.505216 0.910547 0.061 Uiso 1 1 calc R U . . .
 C29 C 0.66370(16) 0.60047(13) 0.82232(12) 0.0512(4) Uani 1 1 d . . . . .
 H29 H 0.629427 0.536409 0.765852 0.061 Uiso 1 1 calc R U . . .
 C30 C 0.78602(17) 0.61685(14) 0.89147(13) 0.0576(4) Uani 1 1 d . . . . .
 H30A H 0.775733 0.547120 0.918631 0.069 Uiso 1 1 calc R U . . .
 H30B H 0.842821 0.633320 0.852610 0.069 Uiso 1 1 calc R U . . .
 H3 H 0.2472(13) 0.8325(12) 0.6938(11) 0.037(4) Uiso 1 1 d . . . . .
 H2 H 0.3821(14) 0.6205(13) 0.5071(11) 0.041(4) Uiso 1 1 d . . . . .
 H1 H 0.6720(15) 0.9097(13) 0.8086(11) 0.046(4) Uiso 1 1 d . . . . .

loop_
  _atom_site_aniso_label
  _atom_site_aniso_U_11
  _atom_site_aniso_U_22
  _atom_site_aniso_U_33
  _atom_site_aniso_U_23
  _atom_site_aniso_U_13
  _atom_site_aniso_U_12
 N3 0.0254(5) 0.0347(5) 0.0198(5) 0.0019(4) 0.0080(4) 0.0120(4)
 N2 0.0289(6) 0.0234(5) 0.0385(6) 0.0006(4) 0.0107(5) 0.0078(5)
 N1 0.0287(6) 0.0408(6) 0.0284(5) 0.0062(4) 0.0074(4) 0.0185(5)
 C3 0.0207(5) 0.0188(5) 0.0193(5) 0.0024(4) 0.0073(4) 0.0058(4)
 C13 0.0199(5) 0.0244(5) 0.0193(5) 0.0007(4) 0.0085(4) 0.0046(4)
 C5 0.0222(5) 0.0221(5) 0.0183(5) 0.0037(4) 0.0075(4) 0.0104(4)
 C6 0.0205(5) 0.0215(5) 0.0193(5) 0.0004(4) 0.0043(4) 0.0079(4)
 C19 0.0232(5) 0.0282(6) 0.0162(5) 0.0021(4) 0.0035(4) 0.0152(5)
 C1 0.0200(5) 0.0211(5) 0.0228(5) 0.0044(4) 0.0078(4) 0.0092(4)
 C4 0.0191(5) 0.0254(5) 0.0208(5) 0.0041(4) 0.0072(4) 0.0094(4)
 C2 0.0231(5) 0.0202(5) 0.0229(5) 0.0018(4) 0.0095(4) 0.0091(4)
 C45 0.0180(5) 0.0284(6) 0.0210(5) 0.0023(4) 0.0061(4) 0.0080(5)
 C18 0.0249(6) 0.0275(6) 0.0237(6) 0.0042(5) 0.0083(5) 0.0056(5)
 C14 0.0282(6) 0.0252(6) 0.0251(6) 0.0012(4) 0.0126(5) 0.0071(5)
 C7 0.0190(5) 0.0194(5) 0.0291(6) 0.0005(4) 0.0067(4) 0.0075(4)
 C20 0.0240(5) 0.0335(6) 0.0180(5) 0.0043(4) 0.0046(4) 0.0171(5)
 C24 0.0308(6) 0.0291(6) 0.0220(5) 0.0048(4) 0.0083(5) 0.0164(5)
 C35 0.0277(6) 0.0210(5) 0.0326(6) 0.0014(5) 0.0088(5) 0.0112(5)
 C12 0.0252(6) 0.0271(6) 0.0317(6) 0.0062(5) 0.0112(5) 0.0127(5)
 C8 0.0224(6) 0.0308(6) 0.0307(6) 0.0040(5) 0.0062(5) 0.0096(5)
 C21 0.0372(7) 0.0467(7) 0.0261(6) 0.0120(5) 0.0144(5) 0.0306(6)
 C23 0.0466(8) 0.0293(6) 0.0273(6) 0.0061(5) 0.0108(6) 0.0235(6)
 C25 0.0252(6) 0.0362(6) 0.0223(5) 0.0030(5) 0.0060(5) 0.0160(5)
 C52 0.0318(6) 0.0387(7) 0.0296(6) 0.0050(5) 0.0150(5) 0.0177(6)
 C22 0.0558(8) 0.0435(7) 0.0283(6) 0.0097(5) 0.0162(6) 0.0385(7)
 C17 0.0307(7) 0.0402(7) 0.0228(6) 0.0074(5) 0.0049(5) 0.0047(6)
 C47 0.0330(7) 0.0265(6) 0.0398(7) 0.0041(5) 0.0144(6) 0.0072(5)
 C53 0.0194(6) 0.0330(6) 0.0352(7) 0.0094(5) 0.0041(5) 0.0069(5)
 C46 0.0306(6) 0.0307(6) 0.0304(6) -0.0019(5) 0.0114(5) 0.0083(5)
 C11 0.0285(7) 0.0419(7) 0.0475(8) 0.0156(6) 0.0211(6) 0.0166(6)
 C36 0.0307(7) 0.0257(6) 0.0470(8) 0.0021(5) 0.0028(6) 0.0130(5)
 C15 0.0479(8) 0.0257(6) 0.0272(6) -0.0038(5) 0.0150(6) 0.0032(6)
 C26 0.0326(7) 0.0500(8) 0.0333(7) 0.0096(6) 0.0145(6) 0.0252(6)
 C16 0.0415(8) 0.0366(7) 0.0194(6) -0.0024(5) 0.0072(6) -0.0042(6)
 C43 0.0408(7) 0.0362(7) 0.0325(6) 0.0104(5) 0.0153(6) 0.0257(6)
 C51 0.0454(8) 0.0427(7) 0.0313(7) 0.0086(6) 0.0225(6) 0.0190(6)
 C37 0.0391(8) 0.0292(7) 0.0460(8) 0.0096(6) -0.0001(6) 0.0171(6)
 C49 0.0246(6) 0.0380(7) 0.0380(7) 0.0140(6) -0.0022(5) 0.0052(6)
 C54 0.0324(7) 0.0387(7) 0.0395(7) 0.0091(6) 0.0179(6) 0.0076(6)
 C48 0.0357(7) 0.0409(8) 0.0518(8) 0.0210(6) 0.0165(6) 0.0185(6)
 C42 0.0370(7) 0.0248(6) 0.0387(7) -0.0017(5) 0.0110(6) 0.0098(5)
 C33 0.0472(8) 0.0387(7) 0.0271(6) 0.0008(5) 0.0115(6) 0.0148(6)
 C27 0.0390(7) 0.0562(9) 0.0359(7) 0.0175(6) 0.0192(6) 0.0269(7)
 C32 0.0285(6) 0.0526(8) 0.0331(7) 0.0082(6) 0.0077(5) 0.0228(6)
 C41 0.0379(7) 0.0242(6) 0.0454(8) 0.0027(5) 0.0070(6) 0.0058(6)
 C9 0.0217(6) 0.0580(9) 0.0421(8) 0.0138(7) 0.0023(6) 0.0112(6)
 C34 0.0493(9) 0.0612(9) 0.0331(7) 0.0174(7) 0.0138(6) 0.0339(8)
 C50 0.0572(9) 0.0358(7) 0.0235(6) 0.0050(5) 0.0061(6) 0.0100(7)
 C10 0.0207(6) 0.0641(10) 0.0604(10) 0.0237(8) 0.0155(7) 0.0149(7)
 C40 0.0338(7) 0.0488(8) 0.0484(8) 0.0220(7) 0.0133(6) 0.0148(7)
 C44 0.0446(8) 0.0258(7) 0.0622(10) 0.0098(6) 0.0106(7) 0.0160(6)
 C39 0.0461(8) 0.0493(8) 0.0402(7) 0.0192(6) 0.0215(7) 0.0297(7)
 C31 0.0413(8) 0.0663(10) 0.0442(8) 0.0192(7) 0.0140(7) 0.0380(8)
 C38 0.0576(9) 0.0431(8) 0.0369(7) 0.0157(6) 0.0137(7) 0.0246(7)
 C28 0.0512(9) 0.0429(8) 0.0472(9) 0.0147(7) 0.0131(7) 0.0143(7)
 C29 0.0728(11) 0.0382(8) 0.0407(8) 0.0021(6) 0.0217(8) 0.0229(8)
 C30 0.0822(12) 0.0610(10) 0.0666(11) 0.0255(8) 0.0428(10) 0.0531(10)

_geom_special_details
;
 All esds (except the esd in the dihedral angle between two l.s. planes)
 are estimated using the full covariance matrix.  The cell esds are taken
 into account individually in the estimation of esds in distances, angles
 and torsion angles; correlations between esds in cell parameters are only
 used when they are defined by crystal symmetry.  An approximate (isotropic)
 treatment of cell esds is used for estimating esds involving l.s. planes.
;
loop_
  _geom_bond_atom_site_label_1
  _geom_bond_atom_site_label_2
  _geom_bond_distance
  _geom_bond_site_symmetry_2
  _geom_bond_publ_flag
 N3 C45 1.4938(14) . ?
 N3 C20 1.4187(15) . ?
 N3 H3 0.917(14) . ?
 N2 C14 1.4192(17) . ?
 N2 C35 1.4935(15) . ?
 N2 H2 0.909(16) . ?
 N1 C8 1.4242(16) . ?
 N1 C25 1.4959(16) . ?
 N1 H1 0.905(16) . ?
 C3 C13 1.4914(15) . ?
 C3 C4 1.3979(14) . ?
 C3 C2 1.3987(15) . ?
 C13 C18 1.3973(17) . ?
 C13 C14 1.4117(16) . ?
 C5 C6 1.3993(15) . ?
 C5 C19 1.4933(14) . ?
 C5 C4 1.3943(15) . ?
 C6 H6 0.9500 . ?
 C6 C1 1.3979(14) . ?
 C19 C20 1.4129(15) . ?
 C19 C24 1.3971(16) . ?
 C1 C2 1.3964(15) . ?
 C1 C7 1.4922(15) . ?
 C4 H4 0.9500 . ?
 C2 H2A 0.9500 . ?
 C45 C52 1.5346(15) . ?
 C45 C53 1.5331(16) . ?
 C45 C46 1.5320(16) . ?
 C18 H18 0.9500 . ?
 C18 C17 1.3855(16) . ?
 C14 C15 1.4011(17) . ?
 C7 C12 1.3971(15) . ?
 C7 C8 1.4105(17) . ?
 C20 C21 1.4020(15) . ?
 C24 H24 0.9500 . ?
 C24 C23 1.3849(16) . ?
 C35 C36 1.5312(18) . ?
 C35 C43 1.5390(16) . ?
 C35 C42 1.5319(16) . ?
 C12 H12 0.9500 . ?
 C12 C11 1.3815(16) . ?
 C8 C9 1.4020(17) . ?
 C21 H21 0.9500 . ?
 C21 C22 1.3804(19) . ?
 C23 H23 0.9500 . ?
 C23 C22 1.3824(18) . ?
 C25 C26 1.5286(16) . ?
 C25 C33 1.5340(17) . ?
 C25 C32 1.5331(17) . ?
 C52 H52A 0.9900 . ?
 C52 H52B 0.9900 . ?
 C52 C51 1.5383(18) . ?
 C22 H22 0.9500 . ?
 C17 H17 0.9500 . ?
 C17 C16 1.382(2) . ?
 C47 H47 1.0000 . ?
 C47 C46 1.5325(18) . ?
 C47 C54 1.5291(18) . ?
 C47 C48 1.5287(19) . ?
 C53 H53A 0.9900 . ?
 C53 H53B 0.9900 . ?
 C53 C49 1.5332(18) . ?
 C46 H46A 0.9900 . ?
 C46 H46B 0.9900 . ?
 C11 H11 0.9500 . ?
 C11 C10 1.379(2) . ?
 C36 H36A 0.9900 . ?
 C36 H36B 0.9900 . ?
 C36 C37 1.5305(19) . ?
 C15 H15 0.9500 . ?
 C15 C16 1.375(2) . ?
 C26 H26A 0.9900 . ?
 C26 H26B 0.9900 . ?
 C26 C27 1.5331(19) . ?
 C16 H16 0.9500 . ?
 C43 H43A 0.9900 . ?
 C43 H43B 0.9900 . ?
 C43 C39 1.5363(18) . ?
 C51 H51 1.0000 . ?
 C51 C54 1.5317(19) . ?
 C51 C50 1.530(2) . ?
 C37 H37 1.0000 . ?
 C37 C44 1.5307(19) . ?
 C37 C38 1.531(2) . ?
 C49 H49 1.0000 . ?
 C49 C48 1.5272(19) . ?
 C49 C50 1.527(2) . ?
 C54 H54A 0.9900 . ?
 C54 H54B 0.9900 . ?
 C48 H48A 0.9900 . ?
 C48 H48B 0.9900 . ?
 C42 H42A 0.9900 . ?
 C42 H42B 0.9900 . ?
 C42 C41 1.5376(19) . ?
 C33 H33A 0.9900 . ?
 C33 H33B 0.9900 . ?
 C33 C29 1.535(2) . ?
 C27 H27 1.0000 . ?
 C27 C34 1.5272(19) . ?
 C27 C28 1.526(2) . ?
 C32 H32A 0.9900 . ?
 C32 H32B 0.9900 . ?
 C32 C31 1.538(2) . ?
 C41 H41 1.0000 . ?
 C41 C40 1.531(2) . ?
 C41 C44 1.534(2) . ?
 C9 H9 0.9500 . ?
 C9 C10 1.382(2) . ?
 C34 H34A 0.9900 . ?
 C34 H34B 0.9900 . ?
 C34 C31 1.529(2) . ?
 C50 H50A 0.9900 . ?
 C50 H50B 0.9900 . ?
 C10 H10 0.9500 . ?
 C40 H40A 0.9900 . ?
 C40 H40B 0.9900 . ?
 C40 C39 1.524(2) . ?
 C44 H44A 0.9900 . ?
 C44 H44B 0.9900 . ?
 C39 H39 1.0000 . ?
 C39 C38 1.528(2) . ?
 C31 H31 1.0000 . ?
 C31 C30 1.523(2) . ?
 C38 H38A 0.9900 . ?
 C38 H38B 0.9900 . ?
 C28 H28A 0.9900 . ?
 C28 H28B 0.9900 . ?
 C28 C29 1.535(2) . ?
 C29 H29 1.0000 . ?
 C29 C30 1.525(2) . ?
 C30 H30A 0.9900 . ?
 C30 H30B 0.9900 . ?

loop_
  _geom_angle_atom_site_label_1
  _geom_angle_atom_site_label_2
  _geom_angle_atom_site_label_3
  _geom_angle
  _geom_angle_site_symmetry_1
  _geom_angle_site_symmetry_3
  _geom_angle_publ_flag
 C45 N3 H3 106.3(9) . . ?
 C20 N3 C45 119.33(9) . . ?
 C20 N3 H3 109.9(9) . . ?
 C14 N2 C35 118.87(10) . . ?
 C14 N2 H2 110.1(10) . . ?
 C35 N2 H2 105.3(9) . . ?
 C8 N1 C25 118.37(10) . . ?
 C8 N1 H1 107.7(10) . . ?
 C25 N1 H1 107.4(10) . . ?
 C4 C3 C13 119.54(10) . . ?
 C4 C3 C2 118.58(10) . . ?
 C2 C3 C13 121.58(9) . . ?
 C18 C13 C3 117.87(10) . . ?
 C18 C13 C14 119.15(10) . . ?
 C14 C13 C3 122.97(10) . . ?
 C6 C5 C19 119.57(9) . . ?
 C4 C5 C6 118.74(9) . . ?
 C4 C5 C19 121.40(9) . . ?
 C5 C6 H6 119.3 . . ?
 C1 C6 C5 121.35(10) . . ?
 C1 C6 H6 119.3 . . ?
 C20 C19 C5 122.93(10) . . ?
 C24 C19 C5 117.74(9) . . ?
 C24 C19 C20 119.32(10) . . ?
 C6 C1 C7 120.70(9) . . ?
 C2 C1 C6 118.49(10) . . ?
 C2 C1 C7 120.40(9) . . ?
 C3 C4 H4 119.3 . . ?
 C5 C4 C3 121.33(10) . . ?
 C5 C4 H4 119.3 . . ?
 C3 C2 H2A 119.3 . . ?
 C1 C2 C3 121.50(9) . . ?
 C1 C2 H2A 119.3 . . ?
 N3 C45 C52 111.87(9) . . ?
 N3 C45 C53 112.11(9) . . ?
 N3 C45 C46 106.65(9) . . ?
 C53 C45 C52 109.24(9) . . ?
 C46 C45 C52 108.33(9) . . ?
 C46 C45 C53 108.50(10) . . ?
 C13 C18 H18 119.0 . . ?
 C17 C18 C13 121.95(12) . . ?
 C17 C18 H18 119.0 . . ?
 C13 C14 N2 122.58(10) . . ?
 C15 C14 N2 119.67(11) . . ?
 C15 C14 C13 117.73(12) . . ?
 C12 C7 C1 117.69(10) . . ?
 C12 C7 C8 119.13(10) . . ?
 C8 C7 C1 123.12(10) . . ?
 C19 C20 N3 121.98(10) . . ?
 C21 C20 N3 120.23(10) . . ?
 C21 C20 C19 117.78(11) . . ?
 C19 C24 H24 119.1 . . ?
 C23 C24 C19 121.84(11) . . ?
 C23 C24 H24 119.1 . . ?
 N2 C35 C36 106.26(10) . . ?
 N2 C35 C43 112.01(9) . . ?
 N2 C35 C42 112.58(10) . . ?
 C36 C35 C43 108.40(10) . . ?
 C36 C35 C42 108.63(10) . . ?
 C42 C35 C43 108.81(10) . . ?
 C7 C12 H12 119.1 . . ?
 C11 C12 C7 121.83(12) . . ?
 C11 C12 H12 119.1 . . ?
 C7 C8 N1 122.48(10) . . ?
 C9 C8 N1 119.57(11) . . ?
 C9 C8 C7 117.95(11) . . ?
 C20 C21 H21 119.1 . . ?
 C22 C21 C20 121.71(11) . . ?
 C22 C21 H21 119.1 . . ?
 C24 C23 H23 120.6 . . ?
 C22 C23 C24 118.76(12) . . ?
 C22 C23 H23 120.6 . . ?
 N1 C25 C26 106.52(9) . . ?
 N1 C25 C33 112.32(10) . . ?
 N1 C25 C32 111.80(10) . . ?
 C26 C25 C33 108.69(10) . . ?
 C26 C25 C32 108.27(10) . . ?
 C32 C25 C33 109.09(10) . . ?
 C45 C52 H52A 109.7 . . ?
 C45 C52 H52B 109.7 . . ?
 C45 C52 C51 109.77(10) . . ?
 H52A C52 H52B 108.2 . . ?
 C51 C52 H52A 109.7 . . ?
 C51 C52 H52B 109.7 . . ?
 C21 C22 C23 120.56(11) . . ?
 C21 C22 H22 119.7 . . ?
 C23 C22 H22 119.7 . . ?
 C18 C17 H17 120.7 . . ?
 C16 C17 C18 118.59(13) . . ?
 C16 C17 H17 120.7 . . ?
 C46 C47 H47 109.5 . . ?
 C54 C47 H47 109.5 . . ?
 C54 C47 C46 109.13(11) . . ?
 C48 C47 H47 109.5 . . ?
 C48 C47 C46 109.59(10) . . ?
 C48 C47 C54 109.58(11) . . ?
 C45 C53 H53A 109.6 . . ?
 C45 C53 H53B 109.6 . . ?
 C45 C53 C49 110.32(10) . . ?
 H53A C53 H53B 108.1 . . ?
 C49 C53 H53A 109.6 . . ?
 C49 C53 H53B 109.6 . . ?
 C45 C46 C47 110.90(10) . . ?
 C45 C46 H46A 109.5 . . ?
 C45 C46 H46B 109.5 . . ?
 C47 C46 H46A 109.5 . . ?
 C47 C46 H46B 109.5 . . ?
 H46A C46 H46B 108.0 . . ?
 C12 C11 H11 120.5 . . ?
 C10 C11 C12 119.09(12) . . ?
 C10 C11 H11 120.5 . . ?
 C35 C36 H36A 109.5 . . ?
 C35 C36 H36B 109.5 . . ?
 H36A C36 H36B 108.0 . . ?
 C37 C36 C35 110.92(10) . . ?
 C37 C36 H36A 109.5 . . ?
 C37 C36 H36B 109.5 . . ?
 C14 C15 H15 119.1 . . ?
 C16 C15 C14 121.89(12) . . ?
 C16 C15 H15 119.1 . . ?
 C25 C26 H26A 109.5 . . ?
 C25 C26 H26B 109.5 . . ?
 C25 C26 C27 110.91(10) . . ?
 H26A C26 H26B 108.0 . . ?
 C27 C26 H26A 109.5 . . ?
 C27 C26 H26B 109.5 . . ?
 C17 C16 H16 119.7 . . ?
 C15 C16 C17 120.60(12) . . ?
 C15 C16 H16 119.7 . . ?
 C35 C43 H43A 109.6 . . ?
 C35 C43 H43B 109.6 . . ?
 H43A C43 H43B 108.1 . . ?
 C39 C43 C35 110.34(10) . . ?
 C39 C43 H43A 109.6 . . ?
 C39 C43 H43B 109.6 . . ?
 C52 C51 H51 109.4 . . ?
 C54 C51 C52 110.00(10) . . ?
 C54 C51 H51 109.4 . . ?
 C50 C51 C52 109.28(11) . . ?
 C50 C51 H51 109.4 . . ?
 C50 C51 C54 109.39(12) . . ?
 C36 C37 H37 109.6 . . ?
 C36 C37 C44 109.11(12) . . ?
 C36 C37 C38 109.53(11) . . ?
 C44 C37 H37 109.6 . . ?
 C44 C37 C38 109.47(12) . . ?
 C38 C37 H37 109.6 . . ?
 C53 C49 H49 109.5 . . ?
 C48 C49 C53 109.79(11) . . ?
 C48 C49 H49 109.5 . . ?
 C48 C49 C50 109.29(11) . . ?
 C50 C49 C53 109.18(11) . . ?
 C50 C49 H49 109.5 . . ?
 C47 C54 C51 109.05(10) . . ?
 C47 C54 H54A 109.9 . . ?
 C47 C54 H54B 109.9 . . ?
 C51 C54 H54A 109.9 . . ?
 C51 C54 H54B 109.9 . . ?
 H54A C54 H54B 108.3 . . ?
 C47 C48 H48A 109.8 . . ?
 C47 C48 H48B 109.8 . . ?
 C49 C48 C47 109.37(11) . . ?
 C49 C48 H48A 109.8 . . ?
 C49 C48 H48B 109.8 . . ?
 H48A C48 H48B 108.2 . . ?
 C35 C42 H42A 109.6 . . ?
 C35 C42 H42B 109.6 . . ?
 C35 C42 C41 110.16(10) . . ?
 H42A C42 H42B 108.1 . . ?
 C41 C42 H42A 109.6 . . ?
 C41 C42 H42B 109.6 . . ?
 C25 C33 H33A 109.6 . . ?
 C25 C33 H33B 109.6 . . ?
 C25 C33 C29 110.11(11) . . ?
 H33A C33 H33B 108.2 . . ?
 C29 C33 H33A 109.6 . . ?
 C29 C33 H33B 109.6 . . ?
 C26 C27 H27 109.6 . . ?
 C34 C27 C26 109.47(12) . . ?
 C34 C27 H27 109.6 . . ?
 C28 C27 C26 109.35(11) . . ?
 C28 C27 H27 109.6 . . ?
 C28 C27 C34 109.32(12) . . ?
 C25 C32 H32A 109.7 . . ?
 C25 C32 H32B 109.7 . . ?
 C25 C32 C31 110.00(11) . . ?
 H32A C32 H32B 108.2 . . ?
 C31 C32 H32A 109.7 . . ?
 C31 C32 H32B 109.7 . . ?
 C42 C41 H41 109.5 . . ?
 C40 C41 C42 109.21(11) . . ?
 C40 C41 H41 109.5 . . ?
 C40 C41 C44 109.68(12) . . ?
 C44 C41 C42 109.51(12) . . ?
 C44 C41 H41 109.5 . . ?
 C8 C9 H9 119.2 . . ?
 C10 C9 C8 121.59(13) . . ?
 C10 C9 H9 119.2 . . ?
 C27 C34 H34A 109.9 . . ?
 C27 C34 H34B 109.9 . . ?
 C27 C34 C31 109.12(11) . . ?
 H34A C34 H34B 108.3 . . ?
 C31 C34 H34A 109.9 . . ?
 C31 C34 H34B 109.9 . . ?
 C51 C50 H50A 109.7 . . ?
 C51 C50 H50B 109.7 . . ?
 C49 C50 C51 109.75(10) . . ?
 C49 C50 H50A 109.7 . . ?
 C49 C50 H50B 109.7 . . ?
 H50A C50 H50B 108.2 . . ?
 C11 C10 C9 120.31(12) . . ?
 C11 C10 H10 119.8 . . ?
 C9 C10 H10 119.8 . . ?
 C41 C40 H40A 109.7 . . ?
 C41 C40 H40B 109.7 . . ?
 H40A C40 H40B 108.2 . . ?
 C39 C40 C41 109.80(11) . . ?
 C39 C40 H40A 109.7 . . ?
 C39 C40 H40B 109.7 . . ?
 C37 C44 C41 109.13(11) . . ?
 C37 C44 H44A 109.9 . . ?
 C37 C44 H44B 109.9 . . ?
 C41 C44 H44A 109.9 . . ?
 C41 C44 H44B 109.9 . . ?
 H44A C44 H44B 108.3 . . ?
 C43 C39 H39 109.6 . . ?
 C40 C39 C43 109.28(11) . . ?
 C40 C39 H39 109.6 . . ?
 C40 C39 C38 109.24(12) . . ?
 C38 C39 C43 109.52(12) . . ?
 C38 C39 H39 109.6 . . ?
 C32 C31 H31 109.4 . . ?
 C34 C31 C32 110.01(11) . . ?
 C34 C31 H31 109.4 . . ?
 C30 C31 C32 109.06(12) . . ?
 C30 C31 C34 109.68(13) . . ?
 C30 C31 H31 109.4 . . ?
 C37 C38 H38A 109.7 . . ?
 C37 C38 H38B 109.7 . . ?
 C39 C38 C37 109.67(11) . . ?
 C39 C38 H38A 109.7 . . ?
 C39 C38 H38B 109.7 . . ?
 H38A C38 H38B 108.2 . . ?
 C27 C28 H28A 109.8 . . ?
 C27 C28 H28B 109.8 . . ?
 C27 C28 C29 109.47(12) . . ?
 H28A C28 H28B 108.2 . . ?
 C29 C28 H28A 109.8 . . ?
 C29 C28 H28B 109.8 . . ?
 C33 C29 C28 109.36(13) . . ?
 C33 C29 H29 109.6 . . ?
 C28 C29 H29 109.6 . . ?
 C30 C29 C33 109.33(13) . . ?
 C30 C29 C28 109.43(13) . . ?
 C30 C29 H29 109.6 . . ?
 C31 C30 C29 109.75(12) . . ?
 C31 C30 H30A 109.7 . . ?
 C31 C30 H30B 109.7 . . ?
 C29 C30 H30A 109.7 . . ?
 C29 C30 H30B 109.7 . . ?
 H30A C30 H30B 108.2 . . ?

loop_
  _geom_torsion_atom_site_label_1
  _geom_torsion_atom_site_label_2
  _geom_torsion_atom_site_label_3
  _geom_torsion_atom_site_label_4
  _geom_torsion
  _geom_torsion_site_symmetry_1
  _geom_torsion_site_symmetry_2
  _geom_torsion_site_symmetry_3
  _geom_torsion_site_symmetry_4
  _geom_torsion_publ_flag
 N3 C45 C52 C51 176.27(10) . . . . ?
 N3 C45 C53 C49 -176.32(10) . . . . ?
 N3 C45 C46 C47 179.67(9) . . . . ?
 N3 C20 C21 C22 179.67(11) . . . . ?
 N2 C14 C15 C16 178.28(12) . . . . ?
 N2 C35 C36 C37 179.52(10) . . . . ?
 N2 C35 C43 C39 -175.88(11) . . . . ?
 N2 C35 C42 C41 176.08(10) . . . . ?
 N1 C8 C9 C10 176.96(14) . . . . ?
 N1 C25 C26 C27 -179.87(10) . . . . ?
 N1 C25 C33 C29 -176.68(11) . . . . ?
 N1 C25 C32 C31 176.09(10) . . . . ?
 C3 C13 C18 C17 176.67(10) . . . . ?
 C3 C13 C14 N2 3.84(16) . . . . ?
 C3 C13 C14 C15 -174.96(10) . . . . ?
 C13 C3 C4 C5 -173.02(10) . . . . ?
 C13 C3 C2 C1 173.53(10) . . . . ?
 C13 C18 C17 C16 -0.56(18) . . . . ?
 C13 C14 C15 C16 -2.89(18) . . . . ?
 C5 C6 C1 C2 0.28(16) . . . . ?
 C5 C6 C1 C7 172.93(10) . . . . ?
 C5 C19 C20 N3 1.70(16) . . . . ?
 C5 C19 C20 C21 -177.41(10) . . . . ?
 C5 C19 C24 C23 178.13(10) . . . . ?
 C6 C5 C19 C20 -129.75(11) . . . . ?
 C6 C5 C19 C24 51.23(14) . . . . ?
 C6 C5 C4 C3 -0.89(16) . . . . ?
 C6 C1 C2 C3 -0.36(16) . . . . ?
 C6 C1 C7 C12 -123.82(12) . . . . ?
 C6 C1 C7 C8 53.19(15) . . . . ?
 C19 C5 C6 C1 -173.69(10) . . . . ?
 C19 C5 C4 C3 173.02(10) . . . . ?
 C19 C20 C21 C22 -1.22(17) . . . . ?
 C19 C24 C23 C22 -0.22(18) . . . . ?
 C1 C7 C12 C11 175.08(11) . . . . ?
 C1 C7 C8 N1 6.38(17) . . . . ?
 C1 C7 C8 C9 -173.16(11) . . . . ?
 C4 C3 C13 C18 47.14(14) . . . . ?
 C4 C3 C13 C14 -134.32(11) . . . . ?
 C4 C3 C2 C1 -0.17(16) . . . . ?
 C4 C5 C6 C1 0.33(16) . . . . ?
 C4 C5 C19 C20 56.39(15) . . . . ?
 C4 C5 C19 C24 -122.63(12) . . . . ?
 C2 C3 C13 C18 -126.50(11) . . . . ?
 C2 C3 C13 C14 52.04(15) . . . . ?
 C2 C3 C4 C5 0.81(15) . . . . ?
 C2 C1 C7 C12 48.69(14) . . . . ?
 C2 C1 C7 C8 -134.30(12) . . . . ?
 C45 N3 C20 C19 110.53(12) . . . . ?
 C45 N3 C20 C21 -70.39(14) . . . . ?
 C45 C52 C51 C54 -60.23(14) . . . . ?
 C45 C52 C51 C50 59.87(13) . . . . ?
 C45 C53 C49 C48 60.14(14) . . . . ?
 C45 C53 C49 C50 -59.65(14) . . . . ?
 C18 C13 C14 N2 -177.64(10) . . . . ?
 C18 C13 C14 C15 3.56(16) . . . . ?
 C18 C17 C16 C15 1.32(19) . . . . ?
 C14 N2 C35 C36 -162.60(10) . . . . ?
 C14 N2 C35 C43 -44.40(14) . . . . ?
 C14 N2 C35 C42 78.60(13) . . . . ?
 C14 C13 C18 C17 -1.93(16) . . . . ?
 C14 C15 C16 C17 0.4(2) . . . . ?
 C7 C1 C2 C3 -173.03(10) . . . . ?
 C7 C12 C11 C10 -0.2(2) . . . . ?
 C7 C8 C9 C10 -3.5(2) . . . . ?
 C20 N3 C45 C52 80.26(12) . . . . ?
 C20 N3 C45 C53 -42.85(13) . . . . ?
 C20 N3 C45 C46 -161.46(9) . . . . ?
 C20 C19 C24 C23 -0.93(17) . . . . ?
 C20 C21 C22 C23 0.09(19) . . . . ?
 C24 C19 C20 N3 -179.30(10) . . . . ?
 C24 C19 C20 C21 1.60(16) . . . . ?
 C24 C23 C22 C21 0.64(19) . . . . ?
 C35 N2 C14 C13 108.26(12) . . . . ?
 C35 N2 C14 C15 -72.97(14) . . . . ?
 C35 C36 C37 C44 60.21(14) . . . . ?
 C35 C36 C37 C38 -59.60(14) . . . . ?
 C35 C43 C39 C40 -59.68(14) . . . . ?
 C35 C43 C39 C38 59.95(14) . . . . ?
 C35 C42 C41 C40 60.03(14) . . . . ?
 C35 C42 C41 C44 -60.10(14) . . . . ?
 C12 C7 C8 N1 -176.65(11) . . . . ?
 C12 C7 C8 C9 3.82(17) . . . . ?
 C12 C11 C10 C9 0.6(2) . . . . ?
 C8 N1 C25 C26 -161.20(10) . . . . ?
 C8 N1 C25 C33 -42.31(15) . . . . ?
 C8 N1 C25 C32 80.71(13) . . . . ?
 C8 C7 C12 C11 -2.06(17) . . . . ?
 C8 C9 C10 C11 1.3(2) . . . . ?
 C25 N1 C8 C7 106.96(13) . . . . ?
 C25 N1 C8 C9 -73.51(16) . . . . ?
 C25 C26 C27 C34 60.17(14) . . . . ?
 C25 C26 C27 C28 -59.58(15) . . . . ?
 C25 C33 C29 C28 60.23(16) . . . . ?
 C25 C33 C29 C30 -59.58(15) . . . . ?
 C25 C32 C31 C34 -60.18(15) . . . . ?
 C25 C32 C31 C30 60.15(14) . . . . ?
 C52 C45 C53 C49 59.11(13) . . . . ?
 C52 C45 C46 C47 -59.76(13) . . . . ?
 C52 C51 C54 C47 60.07(15) . . . . ?
 C52 C51 C50 C49 -60.45(14) . . . . ?
 C53 C45 C52 C51 -59.01(13) . . . . ?
 C53 C45 C46 C47 58.72(12) . . . . ?
 C53 C49 C48 C47 -59.68(14) . . . . ?
 C53 C49 C50 C51 60.15(14) . . . . ?
 C46 C45 C52 C51 59.00(13) . . . . ?
 C46 C45 C53 C49 -58.80(13) . . . . ?
 C46 C47 C54 C51 -59.60(14) . . . . ?
 C46 C47 C48 C49 59.13(14) . . . . ?
 C36 C35 C43 C39 -58.96(13) . . . . ?
 C36 C35 C42 C41 58.69(14) . . . . ?
 C36 C37 C44 C41 -60.00(15) . . . . ?
 C36 C37 C38 C39 59.17(15) . . . . ?
 C26 C25 C33 C29 -59.08(15) . . . . ?
 C26 C25 C32 C31 59.05(13) . . . . ?
 C26 C27 C34 C31 -59.16(15) . . . . ?
 C26 C27 C28 C29 59.46(16) . . . . ?
 C43 C35 C36 C37 58.96(13) . . . . ?
 C43 C35 C42 C41 -59.14(14) . . . . ?
 C43 C39 C38 C37 -59.51(14) . . . . ?
 C54 C47 C46 C45 60.52(13) . . . . ?
 C54 C47 C48 C49 -60.60(14) . . . . ?
 C54 C51 C50 C49 60.03(13) . . . . ?
 C48 C47 C46 C45 -59.48(13) . . . . ?
 C48 C47 C54 C51 60.41(14) . . . . ?
 C48 C49 C50 C51 -59.95(14) . . . . ?
 C42 C35 C36 C37 -59.12(13) . . . . ?
 C42 C35 C43 C39 59.01(14) . . . . ?
 C42 C41 C40 C39 -60.21(15) . . . . ?
 C42 C41 C44 C37 60.28(15) . . . . ?
 C33 C25 C26 C27 58.90(14) . . . . ?
 C33 C25 C32 C31 -59.08(13) . . . . ?
 C33 C29 C30 C31 60.47(16) . . . . ?
 C27 C34 C31 C32 59.62(16) . . . . ?
 C27 C34 C31 C30 -60.33(16) . . . . ?
 C27 C28 C29 C33 -60.13(16) . . . . ?
 C27 C28 C29 C30 59.61(16) . . . . ?
 C32 C25 C26 C27 -59.48(14) . . . . ?
 C32 C25 C33 C29 58.79(15) . . . . ?
 C32 C31 C30 C29 -60.65(16) . . . . ?
 C41 C40 C39 C43 60.01(14) . . . . ?
 C41 C40 C39 C38 -59.79(14) . . . . ?
 C34 C27 C28 C29 -60.38(16) . . . . ?
 C34 C31 C30 C29 59.88(16) . . . . ?
 C50 C51 C54 C47 -59.97(14) . . . . ?
 C50 C49 C48 C47 60.04(14) . . . . ?
 C40 C41 C44 C37 -59.56(15) . . . . ?
 C40 C39 C38 C37 60.14(15) . . . . ?
 C44 C37 C38 C39 -60.42(15) . . . . ?
 C44 C41 C40 C39 59.82(14) . . . . ?
 C38 C37 C44 C41 59.85(15) . . . . ?
 C28 C27 C34 C31 60.61(15) . . . . ?
 C28 C29 C30 C31 -59.29(16) . . . . ?

_shelx_res_file
;
TITL 3_a.res in P-1
    3.res
    created by SHELXL-2018/3 at 22:40:12 on 17-Sep-2022
REM Old TITL 2 in P-1
REM SHELXT solution in P-1: R1 0.160, Rweak 0.008, Alpha 0.040
REM <I/s> 0.000 for 0 systematic absences, Orientation as input
REM Formula found by SHELXT: C53 N4
CELL 0.71073 13.0156 13.4914 14.0146 91.216 106.49 116.398
ZERR 2 0.0004 0.0003 0.0003 0.002 0.002 0.003
LATT 1
SFAC C H N
UNIT 108 126 6

L.S. 4 0 139
PLAN  5
TEMP -93
CONF
BOND
list 4
MORE -1
BOND $H
fmap 2
acta
OMIT 0 -1 1
OMIT 0 1 1
REM <olex2.extras>
REM <HklSrc "%.\\3.hkl">
REM </olex2.extras>

WGHT    0.059300    0.322100
FVAR       0.52712
N3    3    0.234659    0.874297    0.737392    11.00000    0.02539    0.03466 =
         0.01976    0.00194    0.00798    0.01204
N2    3    0.318347    0.567477    0.456076    11.00000    0.02893    0.02338 =
         0.03848    0.00064    0.01069    0.00779
N1    3    0.746232    0.913270    0.826584    11.00000    0.02867    0.04079 =
         0.02841    0.00615    0.00742    0.01852
C3    1    0.375871    0.806442    0.508495    11.00000    0.02066    0.01881 =
         0.01933    0.00239    0.00729    0.00584
C13   1    0.283269    0.729945    0.413158    11.00000    0.01987    0.02435 =
         0.01933    0.00073    0.00854    0.00460
C5    1    0.433700    0.951753    0.648059    11.00000    0.02216    0.02206 =
         0.01829    0.00366    0.00752    0.01041
C6    1    0.552741    0.967502    0.676184    11.00000    0.02055    0.02150 =
         0.01929    0.00039    0.00434    0.00792
AFIX  43
H6    2    0.612806    1.022376    0.733144    11.00000   -1.20000
AFIX   0
C19   1    0.405762    1.029067    0.701068    11.00000    0.02319    0.02818 =
         0.01623    0.00213    0.00353    0.01525
C1    1    0.585088    0.904145    0.622183    11.00000    0.02002    0.02113 =
         0.02281    0.00439    0.00784    0.00918
C4    1    0.346282    0.870532    0.564631    11.00000    0.01907    0.02543 =
         0.02076    0.00415    0.00716    0.00945
AFIX  43
H4    2    0.264978    0.858507    0.545555    11.00000   -1.20000
AFIX   0
C2    1    0.495666    0.824234    0.538412    11.00000    0.02305    0.02015 =
         0.02293    0.00177    0.00953    0.00909
AFIX  43
H2A   2    0.516676    0.780973    0.500889    11.00000   -1.20000
AFIX   0
C45   1    0.243720    0.825934    0.832473    11.00000    0.01802    0.02841 =
         0.02100    0.00226    0.00613    0.00796
C18   1    0.219006    0.772600    0.344438    11.00000    0.02488    0.02751 =
         0.02371    0.00425    0.00828    0.00563
AFIX  43
H18   2    0.232827    0.846966    0.361803    11.00000   -1.20000
AFIX   0
C14   1    0.260205    0.618302    0.388875    11.00000    0.02816    0.02524 =
         0.02510    0.00118    0.01260    0.00710
C7    1    0.714737    0.930691    0.645633    11.00000    0.01895    0.01939 =
         0.02908    0.00050    0.00674    0.00747
C20   1    0.309790    0.990385    0.741803    11.00000    0.02397    0.03350 =
         0.01800    0.00426    0.00458    0.01708
C24   1    0.477472    1.144515    0.708724    11.00000    0.03085    0.02909 =
         0.02199    0.00479    0.00827    0.01637
AFIX  43
H24   2    0.542667    1.170222    0.682135    11.00000   -1.20000
AFIX   0
C35   1    0.246034    0.478870    0.506614    11.00000    0.02774    0.02101 =
         0.03264    0.00142    0.00881    0.01116
C12   1    0.763538    0.952433    0.566931    11.00000    0.02515    0.02711 =
         0.03166    0.00619    0.01115    0.01271
AFIX  43
H12   2    0.711847    0.943937    0.500566    11.00000   -1.20000
AFIX   0
C8    1    0.790521    0.939708    0.743577    11.00000    0.02237    0.03081 =
         0.03069    0.00401    0.00624    0.00958
C21   1    0.289135    1.070899    0.786224    11.00000    0.03715    0.04668 =
         0.02611    0.01199    0.01440    0.03056
AFIX  43
H21   2    0.224068    1.046643    0.812896    11.00000   -1.20000
AFIX   0
C23   1    0.456170    1.222522    0.753990    11.00000    0.04663    0.02930 =
         0.02728    0.00613    0.01075    0.02353
AFIX  43
H23   2    0.506104    1.300705    0.758689    11.00000   -1.20000
AFIX   0
C25   1    0.734235    0.807316    0.864901    11.00000    0.02524    0.03622 =
         0.02231    0.00297    0.00596    0.01602
C52   1    0.172885    0.849225    0.892888    11.00000    0.03181    0.03873 =
         0.02965    0.00497    0.01504    0.01770
AFIX  23
H52A  2    0.087325    0.820666    0.849795    11.00000   -1.20000
H52B  2    0.208449    0.931194    0.914535    11.00000   -1.20000
AFIX   0
C22   1    0.360892    1.184502    0.792211    11.00000    0.05581    0.04348 =
         0.02827    0.00970    0.01616    0.03853
AFIX  43
H22   2    0.344659    1.237003    0.822859    11.00000   -1.20000
AFIX   0
C17   1    0.135729    0.709644    0.251726    11.00000    0.03070    0.04023 =
         0.02281    0.00738    0.00490    0.00465
AFIX  43
H17   2    0.092391    0.739896    0.206258    11.00000   -1.20000
AFIX   0
C47   1    0.192295    0.640434    0.893534    11.00000    0.03298    0.02654 =
         0.03981    0.00407    0.01439    0.00717
AFIX  13
H47   2    0.155314    0.557604    0.871148    11.00000   -1.20000
AFIX   0
C53   1    0.375789    0.869829    0.900132    11.00000    0.01935    0.03298 =
         0.03518    0.00943    0.00406    0.00691
AFIX  23
H53A  2    0.413759    0.952061    0.921763    11.00000   -1.20000
H53B  2    0.421890    0.854845    0.861580    11.00000   -1.20000
AFIX   0
C46   1    0.186950    0.698596    0.800842    11.00000    0.03056    0.03065 =
         0.03039   -0.00186    0.01137    0.00834
AFIX  23
H46A  2    0.230995    0.682002    0.761048    11.00000   -1.20000
H46B  2    0.101330    0.668872    0.757443    11.00000   -1.20000
AFIX   0
C11   1    0.884871    0.985942    0.582931    11.00000    0.02851    0.04191 =
         0.04747    0.01564    0.02107    0.01663
AFIX  43
H11   2    0.916122    1.000033    0.528280    11.00000   -1.20000
AFIX   0
C36   1    0.338153    0.467841    0.596067    11.00000    0.03068    0.02567 =
         0.04704    0.00210    0.00284    0.01303
AFIX  23
H36A  2    0.390665    0.446452    0.571073    11.00000   -1.20000
H36B  2    0.390456    0.541214    0.641785    11.00000   -1.20000
AFIX   0
C15   1    0.178071    0.557475    0.293573    11.00000    0.04786    0.02568 =
         0.02718   -0.00385    0.01503    0.00322
AFIX  43
H15   2    0.164135    0.483414    0.274536    11.00000   -1.20000
AFIX   0
C26   1    0.647611    0.780591    0.926074    11.00000    0.03257    0.05003 =
         0.03328    0.00955    0.01447    0.02523
AFIX  23
H26A  2    0.568400    0.771446    0.882190    11.00000   -1.20000
H26B  2    0.681199    0.843917    0.981989    11.00000   -1.20000
AFIX   0
C16   1    0.117043    0.601912    0.226794    11.00000    0.04153    0.03662 =
         0.01941   -0.00238    0.00725   -0.00415
AFIX  43
H16   2    0.061537    0.558148    0.162946    11.00000   -1.20000
AFIX   0
C43   1    0.165457    0.511790    0.547438    11.00000    0.04080    0.03622 =
         0.03251    0.01044    0.01530    0.02567
AFIX  23
H43A  2    0.216179    0.585447    0.592887    11.00000   -1.20000
H43B  2    0.104921    0.518951    0.490552    11.00000   -1.20000
AFIX   0
C51   1    0.178084    0.791164    0.986139    11.00000    0.04541    0.04267 =
         0.03129    0.00858    0.02254    0.01903
AFIX  13
H51   2    0.132290    0.807097    1.025434    11.00000   -1.20000
AFIX   0
C37   1    0.273841    0.379255    0.654558    11.00000    0.03913    0.02918 =
         0.04595    0.00963   -0.00014    0.01710
AFIX  13
H37   2    0.335586    0.373617    0.712651    11.00000   -1.20000
AFIX   0
C49   1    0.381132    0.812348    0.993309    11.00000    0.02456    0.03799 =
         0.03798    0.01399   -0.00222    0.00519
AFIX  13
H49   2    0.467623    0.842114    1.037033    11.00000   -1.20000
AFIX   0
C54   1    0.121431    0.664072    0.953147    11.00000    0.03236    0.03875 =
         0.03951    0.00909    0.01792    0.00763
AFIX  23
H54A  2    0.124149    0.626800    1.013233    11.00000   -1.20000
H54B  2    0.035456    0.633887    0.910491    11.00000   -1.20000
AFIX   0
C48   1    0.324462    0.685613    0.960381    11.00000    0.03566    0.04094 =
         0.05183    0.02105    0.01651    0.01855
AFIX  23
H48A  2    0.328209    0.648519    1.020547    11.00000   -1.20000
H48B  2    0.370244    0.669084    0.922463    11.00000   -1.20000
AFIX   0
C42   1    0.166103    0.364601    0.436883    11.00000    0.03703    0.02480 =
         0.03867   -0.00172    0.01104    0.00984
AFIX  23
H42A  2    0.216934    0.342330    0.410211    11.00000   -1.20000
H42B  2    0.105389    0.370136    0.378947    11.00000   -1.20000
AFIX   0
C33   1    0.680966    0.708165    0.778977    11.00000    0.04722    0.03866 =
         0.02715    0.00077    0.01146    0.01477
AFIX  23
H33A  2    0.736307    0.724135    0.738781    11.00000   -1.20000
H33B  2    0.601824    0.697811    0.733738    11.00000   -1.20000
AFIX   0
C27   1    0.628926    0.672801    0.969446    11.00000    0.03897    0.05619 =
         0.03590    0.01753    0.01921    0.02688
AFIX  13
H27   2    0.571685    0.656696    1.008759    11.00000   -1.20000
AFIX   0
C32   1    0.856123    0.821736    0.934859    11.00000    0.02854    0.05263 =
         0.03314    0.00815    0.00774    0.02281
AFIX  23
H32A  2    0.891040    0.885399    0.990753    11.00000   -1.20000
H32B  2    0.913647    0.838785    0.896642    11.00000   -1.20000
AFIX   0
C41   1    0.100850    0.275266    0.495090    11.00000    0.03792    0.02418 =
         0.04540    0.00268    0.00697    0.00585
AFIX  13
H41   2    0.048843    0.201131    0.448847    11.00000   -1.20000
AFIX   0
C9    1    0.914010    0.977000    0.758541    11.00000    0.02171    0.05801 =
         0.04213    0.01381    0.00232    0.01123
AFIX  43
H9    2    0.967355    0.987642    0.824694    11.00000   -1.20000
AFIX   0
C34   1    0.750768    0.687658    1.038703    11.00000    0.04930    0.06120 =
         0.03307    0.01738    0.01381    0.03385
AFIX  23
H34A  2    0.739368    0.618119    1.066626    11.00000   -1.20000
H34B  2    0.784886    0.749933    1.095730    11.00000   -1.20000
AFIX   0
C50   1    0.310541    0.836654    1.052637    11.00000    0.05716    0.03584 =
         0.02353    0.00499    0.00607    0.00996
AFIX  23
H50A  2    0.347333    0.918669    1.074835    11.00000   -1.20000
H50B  2    0.314484    0.800699    1.113489    11.00000   -1.20000
AFIX   0
C10   1    0.960027    0.998659    0.679353    11.00000    0.02068    0.06409 =
         0.06043    0.02365    0.01547    0.01491
AFIX  43
H10   2    1.043797    1.022412    0.691397    11.00000   -1.20000
AFIX   0
C40   1    0.021215    0.309704    0.534814    11.00000    0.03376    0.04876 =
         0.04837    0.02198    0.01326    0.01479
AFIX  23
H40A  2   -0.040079    0.315316    0.477486    11.00000   -1.20000
H40B  2   -0.022092    0.251994    0.571529    11.00000   -1.20000
AFIX   0
C44   1    0.195117    0.265657    0.583876    11.00000    0.04465    0.02583 =
         0.06219    0.00984    0.01057    0.01605
AFIX  23
H44A  2    0.153581    0.207477    0.621070    11.00000   -1.20000
H44B  2    0.246690    0.243329    0.558401    11.00000   -1.20000
AFIX   0
C39   1    0.099841    0.422614    0.605463    11.00000    0.04612    0.04929 =
         0.04022    0.01919    0.02153    0.02972
AFIX  13
H39   2    0.047593    0.444771    0.631372    11.00000   -1.20000
AFIX   0
C31   1    0.837992    0.713628    0.978186    11.00000    0.04133    0.06634 =
         0.04420    0.01918    0.01401    0.03801
AFIX  13
H31   2    0.918029    0.723764    1.023366    11.00000   -1.20000
AFIX   0
C38   1    0.193431    0.412710    0.694043    11.00000    0.05759    0.04311 =
         0.03686    0.01572    0.01372    0.02460
AFIX  23
H38A  2    0.151446    0.355419    0.731703    11.00000   -1.20000
H38B  2    0.244190    0.485498    0.740789    11.00000   -1.20000
AFIX   0
C28   1    0.576187    0.575146    0.883061    11.00000    0.05123    0.04293 =
         0.04722    0.01470    0.01306    0.01435
AFIX  23
H28A  2    0.496491    0.564184    0.838463    11.00000   -1.20000
H28B  2    0.563848    0.505216    0.910547    11.00000   -1.20000
AFIX   0
C29   1    0.663696    0.600470    0.822321    11.00000    0.07281    0.03816 =
         0.04068    0.00206    0.02172    0.02286
AFIX  13
H29   2    0.629427    0.536409    0.765852    11.00000   -1.20000
AFIX   0
C30   1    0.786019    0.616853    0.891466    11.00000    0.08224    0.06096 =
         0.06660    0.02551    0.04279    0.05310
AFIX  23
H30A  2    0.775733    0.547120    0.918631    11.00000   -1.20000
H30B  2    0.842821    0.633320    0.852610    11.00000   -1.20000
AFIX   0
H3    2    0.247205    0.832504    0.693796    11.00000    0.03659
H2    2    0.382056    0.620545    0.507118    11.00000    0.04082
H1    2    0.672050    0.909726    0.808628    11.00000    0.04572
HKLF 4


REM  3_a.res in P-1
REM wR2 = 0.1202, GooF = S = 1.038, Restrained GooF = 1.038 for all data
REM R1 = 0.0454 for 7937 Fo > 4sig(Fo) and 0.0622 for all 10198 data
REM 526 parameters refined using 0 restraints

END

WGHT      0.0593      0.3223

REM Highest difference peak  0.274,  deepest hole -0.209,  1-sigma level  0.038
Q1    1   0.3228  0.7560  0.4611  11.00000  0.05    0.27
Q2    1   0.3610  0.8421  0.5336  11.00000  0.05    0.26
Q3    1   0.6435  0.9098  0.6312  11.00000  0.05    0.26
Q4    1   0.5616  0.9181  0.6579  11.00000  0.05    0.26
Q5    1   0.4818  0.9472  0.6619  11.00000  0.05    0.24
;
_shelx_res_checksum                27570
_shelx_hkl_file
;
   0   0   2  263.53    9.55
   0   0   2  259.99    9.47
   0   0   3   25.04    1.29
   0   0   3   33.12    1.46
   0   0  -3   28.50    1.14
   0   0   3   32.93    1.14
   0   0   4  640.37   22.77
   0   0   4  654.61   22.94
   0   0   4  640.44   22.61
   0   0  -4  612.09   22.61
   0   0   4  638.29   22.63
   0   0  -4  616.81   22.63
   0   0   5    7.06    0.58
   0   0   5    6.49    0.79
   0   0   5    6.47    0.35
   0   0   5    6.04    0.35
   0   0  -5    6.39    0.37
   0   0   6  145.44    6.31
   0   0   6  166.67    6.31
   0   0   6  177.93    6.56
   0   0   6  172.19    6.06
   0   0   6  165.05    6.06
   0   0  -6  165.28    6.08
   0   0   7    0.75    0.54
   0   0   7    0.69    0.69
   0   0   7    0.79    0.52
   0   0   7    1.08    0.25
   0   0   7    0.81    0.19
   0   0  -7    0.83    0.25
   0   0   8    4.29    0.71
   0   0   8    5.37    0.67
   0   0   8    4.33    0.90
   0   0   8    5.83    0.33
   0   0   8    5.50    0.37
   0   0  -8    5.62    0.38
   0   0   9   14.30    1.17
   0   0   9   16.61    1.06
   0   0   9   16.24    1.46
   0   0   9   15.92    0.73
   0   0   9   16.01    0.67
   0   0  -9   15.95    0.73
   0   0  10    0.29    0.75
   0   0  10    1.50    0.33
   0   0  10    1.15    0.73
   0   0  10    1.31    1.06
   0   0  11    1.77    0.79
   0   0  11    3.41    1.33
   0   0  11    1.67    0.96
   0   0  12    3.46    1.44
   0   0  12    4.20    0.90
   0   0  12    1.85    1.02
   0   0  13   24.13    1.60
   0   0  13   27.85    2.14
   0   0  13   21.05    1.81
   0   0  14   10.30    1.79
   0   0  14    6.00    1.10
   0   0  14    9.12    1.42
   0   0  15   13.18    1.39
   0   0  15   11.49    1.60
   0   0  16    3.27    1.19
   0   0  16    3.37    1.52
   0   0  17    3.58    1.33
   0   0  17    3.19    1.58
   0  -1  18   17.80    1.81
   0  -1  17    4.41    1.33
   0  -1  17    6.64    1.69
   0  -1  16   24.69    1.91
   0  -1  16   28.81    2.27
   0  -1  15   -0.92    1.15
   0  -1  15    0.10    1.27
   0  -1  14   47.48    2.54
   0  -1  14   49.60    2.93
   0  -1  14   48.23    2.75
   0  -1  13    1.17    0.94
   0  -1  13    0.96    1.31
   0  -1  13   -0.40    1.10
   0  -1  12  292.44   11.26
   0  -1  12  293.48   11.53
   0  -1  12  301.93   11.45
   0  -1  11   51.19    2.42
   0  -1  11   46.56    2.52
   0  -1  11   50.66    2.69
   0  -1  10   84.91    3.48
   0  -1  10   87.43    3.62
   0  -1  10   79.41    3.31
   0  -1  10   74.08    2.81
   0   1 -10   74.58    2.83
   0  -1   9   74.37    3.14
   0  -1   9   62.16    2.96
   0  -1   9   71.06    2.93
   0  -1   9   64.82    2.46
   0   1  -9   66.40    2.50
   0  -1   8   18.11    1.27
   0  -1   8   16.55    1.08
   0  -1   8   15.97    0.67
   0   1  -8   15.57    0.73
   0  -1   7   35.91    1.79
   0  -1   7   36.14    1.69
   0  -1   7   33.31    1.29
   0   1  -7   33.30    1.35
   0  -1   6   26.98    1.39
   0  -1   6   24.94    0.94
   0   1  -6   23.88    1.02
   0  -1   6   24.44    1.29
   0  -1   5    3.10    0.19
   0   1  -5    3.60    0.27
   0  -1   5    3.79    0.56
   0   1  -5    3.66    0.71
   0  -1   5    3.91    0.50
   0  -1   4   38.61    1.58
   0   1  -4   34.08    1.35
   0  -1   4   36.09    1.54
   0   1  -4   36.05    1.64
   0  -1   3 2790.72   95.44
   0   1  -3 2761.28   95.46
   0   1  -3 2584.45   95.32
   0  -1   2  448.64   16.49
   0   1  -2  468.00   16.51
   0  -1   1    0.10    0.08
   0  -1  -1    0.02    0.06
   0  -1  -2 9999.00  340.25
   0  -1  -2 9908.41  340.19
   0   1   2 9803.25  340.19
   0   1   2 9983.97  340.25
   0   1   2 9423.01  340.23
   0  -1  -2 9564.45  340.21
   0   1   3  272.21    9.68
   0  -1  -3  265.17    9.62
   0   1   3  272.31    9.62
   0  -1  -3  259.03    9.64
   0   1   3  262.22    9.72
   0   1   3  263.71    9.66
   0   1   4    1.60    0.37
   0   1   4    1.17    0.31
   0  -1  -4    2.31    0.21
   0   1   4    1.96    0.23
   0  -1  -4    1.64    0.29
   0   1   4    1.52    0.25
   0   1   5   27.94    1.25
   0   1   5   27.43    1.52
   0   1   5   25.00    1.17
   0  -1  -5   24.52    1.02
   0   1   5   24.27    1.00
   0  -1  -5   23.19    1.04
   0   1   5   25.71    1.06
   0   1   6   58.64    2.39
   0   1   6   58.10    2.71
   0   1   6   56.22    2.17
   0  -1  -6   55.76    2.17
   0  -1  -6   54.22    2.19
   0   1   6   59.53    2.44
   0   1   6   60.18    2.21
   0   1   7   62.13    2.39
   0   1   7   61.53    2.79
   0   1   7   54.47    2.14
   0   1   7   52.85    2.12
   0  -1  -7   56.33    2.12
   0  -1  -7   52.71    2.14
   0   1   7   54.12    2.41
   0   1   8    0.48    0.54
   0   1   8    0.23    0.94
   0   1   8    0.50    0.44
   0   1   8   -0.19    0.29
   0   1   8   -0.10    0.25
   0   1   9   16.94    1.56
   0   1   9   17.59    1.08
   0   1   9   15.44    0.77
   0   1   9   15.44    0.75
   0   1   9   17.32    1.21
   0   1  10   23.90    1.37
   0   1  10   22.98    1.92
   0   1  10   22.86    1.04
   0   1  10   21.29    0.96
   0   1  10   27.08    1.58
   0   1  11   14.05    1.10
   0   1  11   11.45    1.64
   0   1  11   11.74    1.21
   0   1  12    1.33    1.42
   0   1  12    2.25    0.81
   0   1  12    0.96    0.96
   0   1  13   20.79    1.48
   0   1  13   22.27    2.19
   0   1  13   23.08    1.79
   0   1  14   -0.83    0.92
   0   1  14    1.48    1.66
   0   1  14    1.14    1.15
   0   1  15    0.64    1.69
   0   1  15    1.00    1.02
   0   1  15    1.67    1.33
   0   1  16    3.02    1.21
   0   1  16    1.69    1.46
   0   1  17   12.84    1.87
   0  -2  18    0.75    1.44
   0  -2  17    1.92    1.37
   0  -2  17    4.41    1.66
   0  -2  16   19.00    1.75
   0  -2  16   18.46    1.96
   0  -2  15   11.16    1.40
   0  -2  15    9.72    1.54
   0  -2  14    2.98    1.08
   0  -2  14    3.08    1.23
   0  -2  13   99.29    4.37
   0  -2  13  106.26    4.50
   0  -2  13   95.11    4.48
   0  -2  12    2.62    0.89
   0  -2  12    1.42    1.06
   0  -2  12    1.17    1.06
   0  -2  11   11.72    1.15
   0  -2  11    9.78    1.21
   0  -2  11   13.97    1.29
   0  -2  10   70.48    2.85
   0  -2  10   67.88    2.91
   0  -2  10   54.54    2.83
   0   2 -10   58.39    2.33
   0  -2   9   83.82    3.48
   0  -2   9   85.26    3.50
   0   2  -9   79.54    3.06
   0  -2   8   24.85    1.40
   0  -2   8   23.00    1.37
   0   2  -8   24.69    1.04
   0   2  -7    2.35    0.81
   0  -2   7    1.35    0.58
   0  -2   7    1.69    0.58
   0   2  -7    1.56    0.29
   0  -2   6  206.30    7.47
   0   2  -6  193.46    7.26
   0  -2   6  208.72    7.56
   0   2  -6  199.31    7.54
   0  -2   5  276.52   10.10
   0   2  -5  277.95   10.16
   0   2  -5  273.21    9.97
   0   2  -4 1034.41   37.03
   0  -2   4 1020.26   36.97
   0  -2   3  530.13   18.78
   0   2  -3  529.59   18.78
   0  -2   3  490.63   18.86
   0   2  -2 7947.36  269.65
   0  -2   2 7257.60  269.61
   0   2  -2 7707.78  269.58
   0  -2   2 7242.07  269.58
   0  -2   2 7745.00  269.71
   0   2  -1  433.78   13.86
   0   2  -1  467.65   13.88
   0   2  -1  451.14   13.84
   0  -2   1  458.76   13.84
   0   2   0  167.57    6.27
   0  -2   0  175.41    6.24
   0   2   0  173.75    6.24
   0   2   1 6640.76  240.21
   0  -2  -1 6755.40  240.21
   0  -2  -2    6.89    0.40
   0   2   2    5.62    0.40
   0   2   2    5.37    0.50
   0  -2  -2    6.99    0.46
   0   2   2    6.45    0.42
   0  -2  -3   81.22    3.27
   0   2   3   85.91    3.19
   0   2   3   88.93    3.21
   0  -2  -3   88.51    3.21
   0   2   3   86.80    3.27
   0   2   3   84.18    3.27
   0   2   4  120.79    4.39
   0  -2  -4  118.80    4.35
   0   2   4  120.92    4.35
   0   2   4  114.38    4.41
   0   2   4  109.28    4.43
   0   2   5  189.94    6.47
   0   2   5  165.23    6.37
   0  -2  -5  165.63    6.39
   0   2   5  184.24    6.54
   0   2   5  177.64    6.45
   0   2   6   60.59    2.29
   0   2   6   55.20    2.16
   0  -2  -6   56.02    2.16
   0   2   6   57.12    2.23
   0   2   6   47.63    2.31
   0   2   7  154.83    6.06
   0   2   7  148.69    5.43
   0   2   7  138.59    5.27
   0  -2  -7  141.90    5.27
   0   2   7  143.30    5.33
   0   2   7  134.76    5.49
   0   2   8   16.51    0.96
   0   2   8   17.82    1.50
   0  -2  -8   17.23    0.83
   0   2   8   15.09    0.79
   0   2   8   15.63    0.85
   0   2   8   16.15    1.06
   0   2   9   52.19    2.27
   0   2   9   57.49    2.96
   0   2   9   51.96    2.10
   0   2   9   50.31    2.04
   0   2   9   48.71    2.39
   0   2  10   73.62    3.58
   0   2  10   67.65    2.75
   0   2  10   61.95    2.48
   0   2  10   59.22    2.48
   0   2  10   65.96    2.93
   0   2  11   98.65    4.00
   0   2  11   95.21    4.73
   0   2  11   95.94    4.18
   0   2  12   -1.85    1.54
   0   2  12    0.58    0.73
   0   2  12   -0.06    0.96
   0   2  13   12.91    2.08
   0   2  13   14.11    1.27
   0   2  13   15.45    1.50
   0   2  14   22.56    2.52
   0   2  14   19.90    1.52
   0   2  14   22.77    1.83
   0   2  15    3.64    1.92
   0   2  15    3.79    1.37
   0   2  16    2.58    1.46
   0   2  17    0.77    1.60
   0  -3  18   53.21    3.06
   0  -3  17   -0.08    1.40
   0  -3  17    0.77    1.42
   0  -3  16   36.86    2.42
   0  -3  16   40.20    2.66
   0  -3  15   93.00    4.12
   0  -3  15   83.39    4.27
   0  -3  14  127.87    5.62
   0  -3  14  128.97    5.45
   0  -3  13    1.56    0.92
   0  -3  13    1.66    1.17
   0  -3  13    1.77    0.94
   0  -3  12  261.05    9.80
   0  -3  12  251.18    9.53
   0  -3  12  233.55    9.57
   0  -3  11  632.53   22.90
   0  -3  11  611.32   23.00
   0  -3  10   21.71    1.35
   0   3 -10   21.29    1.00
   0  -3  10   21.54    1.40
   0  -3   9   96.29    3.89
   0   3  -9   96.19    3.64
   0  -3   9   93.78    3.98
   0  -3   8   43.88    1.98
   0   3  -8   42.23    1.77
   0  -3   8   48.65    2.16
   0   3  -8   48.61    2.19
   0  -3   7  361.96   13.43
   0   3  -7  367.52   13.32
   0   3  -7  371.18   13.59
   0  -3   6  182.51    6.87
   0   3  -6  188.15    6.99
   0  -3   5   45.75    1.85
   0   3  -5   44.94    1.92
   0  -3   5   45.63    1.67
   0  -3   4   18.82    0.90
   0   3  -4   19.17    0.96
   0   3  -4   20.05    0.77
   0  -3   4   20.44    0.77
   0  -3   4   19.09    1.04
   0  -3   3 2001.18   72.00
   0   3  -3 1955.72   72.06
   0   3  -3 2002.82   71.96
   0  -3   3 2006.01   71.96
   0  -3   3 2093.20   72.15
   0   3  -2  417.02   15.26
   0  -3   2  444.16   15.34
   0  -3   2  430.93   15.22
   0   3  -2  408.67   15.22
   0  -3   1  377.56   13.65
   0   3  -1  371.19   13.61
   0  -3   1  381.63   13.61
   0  -3   0  106.68    3.98
   0   3   0  109.59    4.02
   0  -3   0  110.26    4.02
   0   3   0  109.91    3.96
   0  -3  -1  672.37   24.19
   0  -3  -2  392.56   14.11
   0   3   2  371.69   14.09
   0   3   2  372.81   14.05
   0   3   3   60.51    2.21
   0  -3  -3   60.87    2.29
   0   3   3   57.24    2.27
   0   3   3   58.30    2.39
   0  -3  -3   58.24    2.31
   0   3   3   58.72    2.29
   0  -3  -4  266.65    9.89
   0   3   4  258.66    9.78
   0   3   4  277.37    9.82
   0  -3  -4  268.85    9.83
   0   3   4  283.80    9.89
   0   3   4  265.84    9.93
   0   3   5  442.52   16.05
   0   3   5  439.56   16.05
   0  -3  -5  434.01   16.07
   0   3   5  455.41   16.17
   0   3   5  450.60   16.17
   0   3   6    2.58    0.50
   0   3   6    2.12    0.37
   0   3   6    2.08    0.38
   0  -3  -6    2.41    0.37
   0   3   6    2.33    0.44
   0   3   7   71.61    2.94
   0  -3  -7   75.06    2.91
   0   3   7   75.39    2.91
   0   3   7   73.60    3.10
   0   3   7   78.54    3.02
   0   3   8    0.46    0.56
   0   3   8    0.50    1.06
   0   3   8    0.50    0.42
   0   3   8    0.38    0.42
   0  -3  -8    0.42    0.38
   0   3   8    0.12    0.42
   0   3   9    1.04    0.69
   0   3   9    0.19    0.46
   0   3   9    0.12    1.19
   0  -3  -9   -0.21    0.42
   0   3   9   -0.15    0.40
   0   3   9   -0.06    0.46
   0   3  10   15.67    1.79
   0   3  10   13.78    0.98
   0   3  10   15.09    1.25
   0   3  10   15.38    0.92
   0   3  11   61.09    2.71
   0   3  11   65.51    3.70
   0   3  11   62.51    2.93
   0   3  12  131.85    5.54
   0   3  12  154.56    6.72
   0   3  12  150.48    5.87
   0   3  13   97.13    4.18
   0   3  13  111.70    5.35
   0   3  13  103.31    4.50
   0   3  14   -0.92    1.14
   0   3  14    0.15    1.89
   0   3  15    7.51    1.40
   0   3  15    5.83    2.14
   0   3  16    2.91    1.48
   0   3  16    0.83    2.27
   0   3  17   12.28    1.87
   0  -4  17    2.71    1.58
   0  -4  17    3.48    1.39
   0  -4  16    0.33    1.40
   0  -4  16    1.08    1.29
   0  -4  15   11.28    1.66
   0  -4  15   13.32    1.54
   0  -4  14   10.57    1.31
   0  -4  13    7.14    1.19
   0  -4  12  181.97    7.01
   0  -4  12  179.35    7.24
   0  -4  11  111.05    4.31
   0  -4  11  100.31    4.50
   0  -4  10    3.18    0.64
   0   4 -10    3.62    0.48
   0  -4  10    3.60    0.87
   0  -4   9    1.48    0.50
   0   4  -9    2.21    0.40
   0   4  -9    2.68    0.87
   0  -4   8    5.83    0.58
   0   4  -8    4.97    0.48
   0   4  -8    5.83    0.81
   0  -4   7    3.54    0.60
   0   4  -7    5.60    0.73
   0  -4   6  601.74   22.61
   0   4  -6  638.15   22.71
   0  -4   6  628.84   22.44
   0  -4   6  613.33   22.84
   0   4  -5   43.98    1.87
   0  -4   5   42.51    1.77
   0  -4   5   45.21    1.67
   0   4  -5   44.15    1.67
   0  -4   5   45.50    2.02
   0   4  -4  986.48   34.53
   0  -4   4  961.39   34.45
   0   4  -4  954.44   34.37
   0  -4   4  949.84   34.37
   0  -4   4  935.94   34.64
   0   4  -3   58.60    2.31
   0   4  -3   57.24    2.21
   0  -4   3   59.30    2.21
   0  -4   3   63.51    2.41
   0   4  -2 1170.88   42.69
   0  -4   2 1211.43   42.74
   0   4  -2 1181.56   42.65
   0  -4   2 1188.08   42.65
   0  -4   1    0.94    0.25
   0  -4   1    0.58    0.21
   0   4  -1    0.40    0.25
   0  -4   1    0.38    0.21
   0  -4   0    8.20    0.40
   0   4   0    8.85    0.50
   0  -4   0    9.58    0.50
   0   4   0    8.12    0.40
   0   4   1 2830.72  106.16
   0  -4  -1 3043.25  106.12
   0  -4  -2  797.24   29.52
   0   4   2  824.43   29.45
   0  -4  -2  826.92   29.48
   0  -4  -3  105.83    3.98
   0   4   3  105.68    3.98
   0   4   3  108.45    4.14
   0  -4  -3  111.90    3.98
   0   4   3   99.33    3.93
   0  -4  -4  206.05    7.72
   0   4   4  211.26    7.56
   0  -4  -4  212.24    7.72
   0   4   4  212.09    7.70
   0   4   4  200.43    7.83
   0   4   4  203.56    7.70
   0   4   5    9.06    0.50
   0  -4  -5    9.37    0.62
   0   4   5   11.12    0.67
   0   4   5    8.33    0.71
   0   4   5    9.43    0.65
   0   4   6  193.05    7.24
   0  -4  -6  196.69    7.31
   0   4   6  198.71    7.29
   0   4   6  195.21    7.39
   0   4   6  202.89    7.43
   0   4   7    8.28    0.73
   0   4   7    8.24    0.56
   0  -4  -7    6.85    0.58
   0   4   7    7.20    0.62
   0   4   7    8.58    0.75
   0   4   8    4.97    0.75
   0   4   8    4.72    0.54
   0  -4  -8    5.08    0.56
   0   4   8    5.62    0.69
   0   4   9   -0.10    0.77
   0   4   9    1.23    1.40
   0   4   9    0.62    0.52
   0  -4  -9    0.13    0.50
   0   4   9    0.17    0.60
   0   4  10    6.49    1.00
   0   4  10   11.47    1.89
   0   4  10    7.35    0.77
   0  -4 -10    9.30    0.73
   0   4  10    8.60    0.81
   0   4  11   45.11    3.04
   0   4  11   34.70    1.79
   0   4  11   42.03    2.14
   0   4  12   39.01    3.21
   0   4  12   40.15    2.25
   0   4  13    4.50    1.92
   0   4  13    1.64    1.04
   0   4  14    9.72    2.16
   0   4  14    4.29    1.19
   0   4  15   13.61    2.66
   0   4  15   14.15    1.66
   0   4  16    2.02    2.29
   0  -5  17   37.11    2.48
   0  -5  17   36.12    2.69
   0  -5  16   26.04    2.10
   0  -5  15   20.84    1.83
   0  -5  14    1.17    1.06
   0  -5  13   20.96    1.83
   0  -5  13   18.34    1.56
   0  -5  12   29.43    1.89
   0  -5  11   52.04    2.37
   0  -5  10   10.97    0.94
   0   5 -10    4.52    0.62
   0  -5   9  161.01    6.52
   0   5  -9  182.45    6.76
   0   5  -9  180.85    6.51
   0  -5   8   13.36    0.79
   0   5  -8   13.49    1.04
   0  -5   8   15.22    1.12
   0   5  -7   74.90    3.02
   0  -5   7   72.83    2.85
   0  -5   7   73.13    2.69
   0  -5   7   73.87    3.16
   0   5  -6  361.01   13.22
   0  -5   6  345.46   13.11
   0   5  -6  364.44   13.01
   0  -5   6  361.78   13.01
   0  -5   6  369.90   13.40
   0  -5   5  640.96   23.63
   0   5  -5  683.94   23.73
   0  -5   5  646.97   23.56
   0   5  -5  655.78   23.56
   0  -5   5  662.54   23.86
   0   5  -4   15.80    0.90
   0  -5   4   15.18    0.69
   0   5  -4   14.34    0.69
   0  -5   4   14.90    0.92
   0   5  -3  137.13    5.16
   0   5  -3  139.71    5.08
   0  -5   3  138.59    5.08
   0  -5   3  133.82    5.23
   0   5  -2  223.66    8.43
   0  -5   2  236.03    8.45
   0   5  -2  227.95    8.37
   0  -5   2  229.97    8.37
   0  -5   1   63.55    2.50
   0  -5   1   67.78    2.52
   0   5  -1   64.55    2.50
   0  -5   1   65.22    2.46
   0  -5   0  366.69   13.36
   0  -5   0  377.37   13.45
   0   5   0  367.42   13.43
   0  -5  -1  172.90    6.12
   0   5   1  166.57    6.27
   0   5   1  173.71    6.18
   0  -5  -1  158.10    6.20
   0  -5  -2   12.41    0.65
   0  -5  -3  444.29   15.51
   0   5   3  422.25   15.47
   0  -5  -3  417.42   15.45
   0   5   3  419.44   15.42
   0   5   3  437.23   15.69
   0   5   4  427.18   15.07
   0  -5  -4  425.08   15.09
   0  -5  -4  399.31   15.07
   0   5   4  404.53   15.03
   0   5   4  418.15   15.26
   0   5   5    1.19    0.40
   0   5   5    1.37    0.19
   0  -5  -5    1.04    0.38
   0   5   5    1.81    0.60
   0   5   6   35.55    1.44
   0  -5  -6   38.03    1.64
   0   5   6   36.57    1.81
   0   5   6   37.76    1.64
   0   5   7    3.96    0.62
   0   5   7    2.79    0.37
   0  -5  -7    3.39    0.52
   0   5   7    2.27    0.69
   0   5   8    8.20    0.85
   0   5   8    6.43    0.54
   0  -5  -8    6.99    0.67
   0   5   8    8.14    0.89
   0   5   9   -0.17    0.69
   0   5   9   -0.13    0.46
   0   5   9    0.54    1.62
   0  -5  -9   -0.38    0.54
   0   5   9   -0.10    0.69
   0   5  10    7.04    0.96
   0   5  10    5.60    0.65
   0   5  10    7.16    1.96
   0  -5 -10    6.93    0.79
   0   5  10    6.93    0.87
   0   5  11    5.14    1.89
   0   5  11    4.83    0.98
   0   5  12    7.79    2.21
   0   5  12    7.39    1.12
   0   5  13   56.81    3.93
   0   5  13   51.27    2.69
   0   5  14    2.54    1.21
   0   5  14    3.68    2.19
   0   5  15    4.79    2.50
   0   5  16    2.60    2.37
   0  -6  17    2.60    1.44
   0  -6  16    3.06    1.60
   0  -6  16    2.39    1.35
   0  -6  15    0.81    1.27
   0  -6  15    0.77    1.21
   0  -6  14   26.60    2.14
   0  -6  14   27.08    1.94
   0  -6  13    4.35    1.15
   0  -6  11   84.84    3.37
   0  -6  10   45.04    1.89
   0  -6  10   42.57    2.31
   0  -6   9    0.46    0.40
   0  -6   9    0.58    0.77
   0   6  -9    0.94    0.73
   0  -6   8    0.54    0.38
   0  -6   8    0.17    0.17
   0   6  -8    0.96    0.67
   0  -6   8   -0.79    0.67
   0   6  -7   34.70    1.66
   0  -6   7   34.51    1.48
   0   6  -7   35.51    1.37
   0  -6   7   34.20    1.35
   0  -6   7   33.62    1.77
   0   6  -6  149.19    5.39
   0  -6   6  133.89    5.25
   0   6  -6  139.94    5.18
   0  -6   6  142.28    5.18
   0  -6   6  146.15    5.56
   0   6  -5   44.15    2.02
   0   6  -5   45.71    1.75
   0  -6   5   43.67    1.75
   0  -6   5   45.40    2.04
   0   6  -4  295.31   10.66
   0  -6   4  295.13   10.57
   0   6  -4  282.97   10.55
   0  -6   4  287.86   10.76
   0   6  -3  495.23   18.13
   0  -6   3  492.14   18.19
   0   6  -3  508.94   18.05
   0  -6   3  494.52   18.07
   0   6  -2  113.26    4.60
   0  -6   2  121.90    4.60
   0   6  -2  121.09    4.52
   0  -6   2  125.08    4.54
   0  -6   2  121.63    4.50
   0  -6   1  296.87   11.07
   0  -6   1  314.13   11.12
   0   6  -1  304.03   11.09
   0  -6   1  302.81   11.03
   0  -6   0  163.99    6.14
   0  -6   0  175.45    6.25
   0   6   0  167.67    6.24
   0  -6  -1  175.41    6.41
   0   6   1  174.81    6.58
   0  -6  -1  185.57    6.60
   0  -6  -1  173.48    6.49
   0   6   1  181.30    6.47
   0   6   2  514.79   18.88
   0  -6  -2  535.48   18.94
   0  -6  -3  239.13    8.83
   0   6   3  235.92    9.05
   0  -6  -3  238.92    8.76
   0  -6  -4  246.13    8.89
   0  -6  -4  237.40    8.83
   0   6   4  238.13    8.78
   0   6   4  236.95    9.10
   0  -6  -5  154.06    5.97
   0  -6  -5  158.86    5.99
   0   6   5  163.71    6.20
   0   6   5  158.64    5.91
   0  -6  -6  106.03    4.21
   0   6   6  108.45    4.18
   0   6   6  109.93    4.43
   0   6   7    0.67    0.54
   0   6   7    0.54    0.25
   0  -6  -7   -0.12    0.50
   0   6   7   -0.19    0.77
   0   6   8   71.36    2.75
   0  -6  -8   71.42    3.00
   0   6   8   75.77    3.06
   0   6   8   75.46    3.23
   0   6   9    1.58    0.71
   0  -6  -9    2.64    0.65
   0   6   9    2.62    0.85
   0   6  10    0.73    0.75
   0   6  10   -0.48    1.85
   0  -6 -10    1.31    0.62
   0   6  10    1.19    0.81
   0   6  11    4.83    0.96
   0  -6 -11    4.23    0.77
   0   6  11    6.85    2.25
   0   6  12    2.66    0.96
   0   6  12    2.69    2.14
   0   6  13   21.23    3.08
   0   6  14    2.00    2.50
   0   6  15   -1.02    2.66
   0  -7  16    0.23    1.44
   0  -7  16    0.92    1.35
   0  -7  15    2.08    1.46
   0  -7  15   -0.10    1.31
   0  -7  14   37.78    2.50
   0  -7  12   30.00    1.94
   0  -7  11  152.08    6.25
   0  -7  10  163.57    6.37
   0  -7  10  199.79    6.99
   0  -7   9   12.11    0.75
   0  -7   9   11.64    1.21
   0   7  -8   58.99    2.56
   0  -7   8   57.80    2.21
   0  -7   8   64.22    2.77
   0   7  -7  267.48    9.55
   0  -7   7  252.04    9.30
   0   7  -7  255.05    9.30
   0  -7   7  253.43    9.70
   0   7  -6   13.16    0.96
   0   7  -6   14.20    0.71
   0  -7   6   13.93    0.71
   0  -7   6   13.65    1.04
   0   7  -5    3.39    0.65
   0   7  -5    2.98    0.40
   0  -7   5    3.39    0.38
   0  -7   5    4.29    0.65
   0   7  -4   86.14    3.46
   0  -7   4   88.82    3.56
   0  -7   4   88.07    3.37
   0   7  -4   88.80    3.35
   0   7  -3   27.29    1.33
   0  -7   3   27.56    1.33
   0  -7   3   28.02    1.23
   0   7  -3   28.83    1.23
   0  -7   3   25.83    1.21
   0   7  -2  192.52    7.43
   0  -7   2  197.35    7.39
   0  -7   2  203.74    7.37
   0   7  -2  196.88    7.35
   0  -7   2  201.25    7.31
   0  -7   1   34.72    1.50
   0  -7   1   37.49    1.56
   0   7  -1   35.57    1.56
   0  -7   0   67.15    2.54
   0  -7   0   69.03    2.69
   0   7   0   65.32    2.66
   0  -7  -1  191.19    6.83
   0  -7  -1  198.41    7.08
   0   7   1  184.03    6.89
   0  -7  -1  184.24    6.93
   0  -7  -2    3.95    0.42
   0   7   2    2.96    0.31
   0   7   2    3.66    0.71
   0  -7  -3   31.39    1.56
   0  -7  -3   35.93    1.48
   0   7   3   34.49    1.81
   0  -7  -4   39.34    1.75
   0   7   4   36.34    1.96
   0  -7  -4   38.36    1.67
   0  -7  -5   35.43    1.62
   0  -7  -5   35.34    1.66
   0   7   5   34.45    1.50
   0   7   5   37.41    1.91
   0  -7  -6  135.51    5.22
   0   7   6  128.29    5.45
   0   7   6  136.51    5.12
   0  -7  -7   55.25    2.31
   0   7   7   56.81    2.62
   0   7   7   47.38    2.19
   0   7   8    0.46    0.62
   0  -7  -8    0.25    0.60
   0   7   8    0.92    0.89
   0  -7  -9   45.30    2.02
   0   7   9   37.97    1.96
   0   7   9   43.21    2.25
   0   7  10    2.00    0.79
   0   7  10    0.35    1.96
   0  -7 -10    2.19    0.71
   0   7  10    2.44    0.98
   0  -7 -11    4.35    0.83
   0   7  11    2.96    2.21
   0   7  12   -0.19    2.31
   0   7  13    3.91    2.62
   0   7  14    3.23    2.75
   0  -8  16    3.16    1.64
   0  -8  15    1.48    1.48
   0  -8  14   26.04    2.19
   0  -8  14   30.29    2.06
   0  -8  13    5.12    1.25
   0  -8  12  149.58    6.24
   0  -8  11    7.02    1.14
   0  -8  10   62.45    3.02
   0  -8   9   26.35    1.10
   0  -8   9   26.92    1.69
   0  -8   8   57.08    2.23
   0  -8   8   62.13    2.77
   0   8  -7   15.13    1.08
   0   8  -7   11.87    0.71
   0  -8   7   13.82    0.71
   0  -8   7   14.59    1.14
   0   8  -6  236.05    9.16
   0  -8   6  245.96    8.93
   0   8  -6  241.59    8.91
   0  -8   6  248.35    9.26
   0   8  -5  112.84    4.62
   0  -8   5  123.90    4.70
   0   8  -5  117.21    4.45
   0  -8   5  118.59    4.45
   0   8  -4  273.52   10.41
   0  -8   4  277.29   10.49
   0  -8   4  288.61   10.34
   0   8  -4  281.55   10.30
   0  -8   4  281.41   10.32
   0   8  -3   10.51    0.85
   0  -8   3    9.95    0.77
   0  -8   3   10.99    0.69
   0   8  -3   10.45    0.69
   0  -8   3   10.20    0.65
   0   8  -2    3.93    0.65
   0  -8   2    3.64    0.50
   0  -8   2    3.58    0.50
   0  -8   2    3.77    0.46
   0  -8   1  116.73    4.50
   0  -8   1  124.87    4.62
   0  -8   0  112.13    4.39
   0  -8   0  125.87    4.58
   0  -8   0  123.42    4.45
   0  -8  -1  113.28    4.16
   0  -8  -1  118.30    4.45
   0  -8  -1  114.90    4.27
   0  -8  -2   41.09    1.69
   0   8   2   40.78    1.62
   0   8   2   40.53    2.16
   0   8   3   31.77    1.39
   0   8   3   38.30    1.96
   0  -8  -3   36.66    1.50
   0  -8  -4    5.27    0.62
   0  -8  -4    8.41    0.75
   0   8   4    6.18    0.98
   0  -8  -5    0.25    0.58
   0   8   5    0.42    0.85
   0  -8  -6   68.19    2.85
   0   8   6   65.78    2.66
   0   8   6   65.72    3.14
   0  -8  -7   24.46    1.37
   0   8   7   23.31    1.21
   0   8   7   25.87    1.71
   0  -8  -8   58.57    2.66
   0   8   8   63.61    3.00
   0  -8  -9   -0.04    0.69
   0   8   9   -0.67    1.06
   0  -8 -10    0.17    0.73
   0   8  10   -0.38    2.17
   0  -8 -11   10.39    1.08
   0   8  11   11.22    2.85
   0   8  12    4.21    2.56
   0   8  13   35.47    3.85
   0  -9  15   21.65    2.10
   0  -9  15   18.48    1.94
   0  -9  14    4.93    1.37
   0  -9  13   -0.25    1.19
   0  -9  12    1.98    1.15
   0  -9  11   10.34    1.33
   0  -9  10   12.70    1.33
   0  -9   9   16.22    1.39
   0  -9   8   72.63    2.81
   0  -9   8   73.75    3.29
   0  -9   7    0.65    0.40
   0  -9   7    0.90    0.79
   0   9  -6  106.06    4.23
   0  -9   6  104.68    3.95
   0   9  -6  101.43    3.93
   0  -9   6   99.29    4.23
   0   9  -5   33.58    1.71
   0  -9   5   33.76    1.73
   0  -9   5   32.74    1.48
   0   9  -4    0.54    0.64
   0  -9   4   -0.29    0.58
   0  -9   4    0.08    0.44
   0  -9   4    0.15    0.48
   0  -9   3   47.77    2.16
   0  -9   3   52.54    2.12
   0  -9   3   48.92    2.04
   0  -9   2    3.60    0.54
   0  -9   2    3.66    0.58
   0  -9   1   24.25    1.17
   0  -9   1   28.66    1.35
   0  -9   0   98.38    3.71
   0  -9   0  104.39    3.96
   0  -9   0   98.87    3.77
   0  -9  -1   31.58    1.19
   0  -9  -1   30.95    1.54
   0   9   1   32.83    1.92
   0  -9  -1   30.75    1.37
   0  -9  -2    2.17    0.62
   0   9   2    2.71    0.92
   0   9   3   46.23    2.41
   0   9   3   43.50    1.73
   0  -9  -4    1.91    0.62
   0   9   4    2.33    0.40
   0   9   4    2.31    1.04
   0  -9  -5  115.76    4.64
   0   9   5  117.09    4.98
   0  -9  -6   11.74    1.02
   0   9   6   12.86    1.40
   0  -9  -7   66.86    2.94
   0   9   7   69.38    3.35
   0  -9  -8   42.98    2.14
   0   9   8   45.57    2.52
   0  -9  -9    0.81    0.81
   0   9   9    0.46    1.10
   0  -9 -10   31.87    1.83
   0   9  10   35.22    3.54
   0  -9 -11   42.90    2.23
   0   9  11   49.04    4.08
   0   9  12   21.67    3.50
   0 -10  15   12.26    1.98
   0 -10  15   11.47    1.73
   0 -10  14   66.40    3.50
   0 -10  13   36.51    2.41
   0 -10  12    0.81    1.17
   0 -10  11   12.72    1.48
   0 -10  10   82.56    3.79
   0 -10   9   35.22    2.12
   0 -10   8   79.27    3.46
   0 -10   8   74.90    2.96
   0 -10   7  138.78    5.47
   0 -10   7  133.12    5.10
   0 -10   6  218.71    8.35
   0 -10   6  217.52    8.10
   0 -10   5  139.61    5.43
   0 -10   5  135.07    5.22
   0 -10   4   87.13    3.62
   0 -10   4   90.90    3.54
   0 -10   4   88.30    3.48
   0 -10   3    5.12    0.71
   0 -10   3    6.12    0.67
   0 -10   2    0.35    0.50
   0 -10   2    0.38    0.52
   0 -10   1   12.03    0.73
   0 -10   1   11.43    0.90
   0 -10   0   21.07    0.92
   0 -10   0   21.19    1.23
   0 -10  -1    6.37    0.79
   0  10   1   10.10    1.23
   0 -10  -2    2.14    0.65
   0  10   2    2.33    1.00
   0  10   3   62.18    3.12
   0  10   4   31.51    2.06
   0 -10  -5    4.70    0.79
   0  10   5    5.14    1.15
   0 -10  -6    2.31    0.75
   0  10   6    3.14    1.23
   0 -10  -7    2.16    0.75
   0  10   7    2.62    1.14
   0 -10  -8    2.69    0.87
   0  10   8    1.92    1.29
   0 -10  -9    3.29    0.96
   0  10   9    3.29    1.33
   0 -10 -10   10.93    1.21
   0  10  10   13.53    2.93
   0  10  11   -0.69    2.85
   0 -11  15   15.57    2.10
   0 -11  14   10.32    1.67
   0 -11  13   -0.52    1.33
   0 -11  12    6.66    1.42
   0 -11  11   -0.92    1.19
   0 -11  10   60.37    3.04
   0 -11   9   61.01    3.02
   0 -11   8   14.38    1.37
   0 -11   7   10.97    1.15
   0 -11   7   10.55    0.79
   0 -11   6    0.44    0.77
   0 -11   6    0.02    0.54
   0 -11   5   97.15    3.98
   0 -11   5   96.67    3.83
   0 -11   4   35.89    1.81
   0 -11   4   38.65    1.77
   0 -11   3   33.39    1.60
   0 -11   3   32.12    1.64
   0 -11   2   19.28    1.04
   0 -11   2   18.59    1.19
   0 -11   1    1.91    0.65
   0 -11   0    1.42    0.65
   0  11   0    3.27    1.08
   0 -11  -1   20.17    1.27
   0  11   1   21.57    1.77
   0 -11  -2   16.19    1.14
   0  11   2   15.53    1.58
   0 -11  -3   15.99    1.19
   0  11   3   17.67    1.66
   0  11   4    1.02    1.12
   0 -11  -5    1.31    0.79
   0  11   5    1.31    1.14
   0 -11  -6    5.41    0.90
   0  11   6    4.39    1.27
   0 -11  -7    3.00    0.92
   0  11   7    2.10    1.29
   0 -11  -8    1.91    0.94
   0  11   8    4.08    1.48
   0 -11  -9    2.29    1.02
   0  11   9    2.33    1.44
   0 -11 -10    3.23    1.06
   0  11  10    5.23    2.91
   0 -12  14   13.34    2.00
   0 -12  13   20.29    1.96
   0 -12  12   75.87    3.75
   0 -12  11   -0.08    1.19
   0 -12  10    1.83    1.14
   0 -12   9   -0.54    0.98
   0 -12   8   37.01    2.14
   0 -12   7    0.67    0.90
   0 -12   7    1.69    0.62
   0 -12   6    6.99    1.02
   0 -12   6    7.45    0.79
   0 -12   5    1.06    0.77
   0 -12   5    0.58    0.62
   0 -12   4    0.52    0.67
   0 -12   4    0.21    0.62
   0 -12   3    7.01    0.85
   0 -12   2    3.18    0.77
   0  12  -2    4.83    1.29
   0 -12   1   26.66    1.50
   0 -12   0   16.72    1.19
   0  12   0   15.53    1.64
   0 -12  -1    3.08    0.75
   0  12   1    4.31    1.31
   0 -12  -2    0.81    0.71
   0  12   2    4.35    1.25
   0 -12  -3    4.16    0.85
   0  12   3    4.77    1.31
   0  12   4    4.37    1.35
   0 -12  -5    1.66    0.90
   0  12   5    0.38    1.35
   0 -12  -6    2.39    0.94
   0  12   6    1.39    1.37
   0 -12  -7    0.96    0.94
   0  12   7   -0.69    1.42
   0 -12  -8   -0.17    1.02
   0  12   8   -2.75    1.56
   0 -12  -9   58.68    2.91
   0 -13  13    0.83    1.42
   0 -13  12   10.47    1.64
   0 -13  11    0.64    1.27
   0 -13  10   61.34    3.16
   0  13 -10   59.97    3.27
   0 -13   9    1.66    1.10
   0 -13   8   11.01    1.31
   0 -13   7    3.35    1.04
   0 -13   6   -0.17    0.67
   0 -13   5    0.15    0.67
   0 -13   4    5.91    0.83
   0  13  -4    6.74    1.40
   0 -13   3    1.19    0.71
   0  13  -3    2.44    1.23
   0 -13   2   44.36    2.19
   0  13  -2   47.29    2.81
   0 -13   1   14.67    1.17
   0 -13   0    1.25    0.83
   0  13   0    3.52    1.31
   0 -13  -1    7.74    1.04
   0  13   1    9.10    1.60
   0 -13  -2   28.00    1.71
   0  13   2   27.16    2.21
   0 -13  -3   19.00    1.39
   0  13   3   17.01    1.96
   0  13   4    1.15    1.46
   0  13   5   16.99    2.04
   0 -13  -6   -0.06    1.00
   0  13   6    1.42    1.54
   0 -13  -7   48.31    2.54
   0  13   7   47.96    3.18
   0  13   8    3.00    1.75
   0 -14  12    2.89    1.44
   0 -14  11   20.46    1.94
   0 -14  10    2.56    1.40
   0  14 -10    4.21    1.62
   0  14  -9    9.89    1.75
   0  14  -8   21.00    2.06
   0  14  -7    3.35    1.48
   0 -14   6    2.79    0.85
   0  14  -6    2.52    1.50
   0 -14   5   22.84    1.42
   0  14  -5   24.38    2.19
   0 -14   4   14.78    1.19
   0  14  -4   14.76    1.85
   0 -14   3    2.10    0.87
   0  14  -3    3.77    1.48
   0 -14   2    0.48    0.79
   0  14  -2    1.73    1.40
   0 -14   1    2.33    0.90
   0 -14   0    1.75    0.90
   0  14   0    1.42    1.40
   0 -14  -1    2.46    0.94
   0  14   1    2.00    1.42
   0 -14  -2    9.72    1.17
   0  14   2   10.07    1.75
   0 -14  -3   -0.83    0.94
   0  14   3   -0.12    1.44
   0 -14  -4   40.57    2.21
   0  14   4   37.39    2.89
   0  14   5    2.00    1.71
   0  14   6   35.39    2.81
   0  15 -10   10.39    1.92
   0  15  -9   10.59    1.96
   0  15  -8    4.06    1.66
   0  15  -7    0.90    1.56
   0  15  -6   -1.73    1.60
   0 -15   5    1.00    0.81
   0  15  -5   -0.69    1.58
   0 -15   4    1.17    0.96
   0  15  -4    0.35    1.60
   0 -15   3    0.15    0.94
   0  15  -3   -0.83    1.44
   0 -15   2    7.31    1.12
   0  15  -2    7.18    1.73
   0 -15   1    0.89    0.96
   0 -15   0    0.52    1.02
   0  15   0    1.08    1.64
   0 -15  -1   -0.90    1.00
   0  15   1    3.14    1.66
   0 -15  -2    0.81    1.06
   0  15   2   -0.37    1.60
   0 -16   4   13.84    1.39
   0 -16   3   11.16    1.31
   0 -16   2   14.82    1.40
   0 -16   1    9.91    1.33
   1 -16   0    0.17    1.04
   1 -16   1    7.99    1.19
   1 -16   2   22.73    1.64
   1 -16   3   -0.15    0.98
  -1  16  -3    0.25    1.64
   1 -16   4   17.13    1.37
  -1  16  -4   11.57    1.96
  -1  16  -5   -0.37    1.69
  -1  15   4    1.89    1.66
   1 -15  -3    3.18    1.10
  -1  15   3    5.50    1.79
   1 -15  -2    8.66    1.19
  -1  15   2   11.41    1.91
   1 -15  -1   22.34    1.64
  -1  15   1   24.60    2.29
   1 -15   0    9.64    1.19
  -1  15   0   11.14    1.83
   1 -15   1    0.06    0.92
   1 -15   2   27.29    1.71
  -1  15  -2   29.70    2.41
   1 -15   3   25.14    1.62
  -1  15  -3   26.08    2.29
   1 -15   4    3.35    0.92
  -1  15  -4    5.41    1.58
   1 -15   5   42.13    2.12
  -1  14   8    1.02    1.67
  -1  14   7   10.99    1.96
   1 -14  -6    6.25    1.17
  -1  14   6    3.68    1.69
  -1  14   5    4.70    1.71
   1 -14  -4    0.87    0.96
  -1  14   4    0.98    1.48
   1 -14  -3    6.02    1.04
  -1  14   3    5.60    1.58
   1 -14  -2    0.87    0.90
  -1  14   2    2.56    1.44
   1 -14  -1    9.05    1.10
  -1  14   1    6.58    1.54
   1 -14   0    3.85    0.94
  -1  14   0    6.51    1.50
   1 -14   1    2.16    0.85
   1 -14   2   50.14    2.39
   1 -14   3   13.82    1.15
   1 -14   4   -0.21    0.77
   1 -14   5    3.14    0.79
   1 -14   6    2.00    0.73
   1 -14   9   -0.08    1.21
   1 -14  10    4.93    1.42
   1 -14  11   10.03    1.67
   1 -14  12   11.41    1.81
   1 -13  -8    1.71    1.04
  -1  13   8    2.08    1.66
   1 -13  -7    2.77    1.04
  -1  13   7    3.00    1.62
   1 -13  -6   27.91    1.79
  -1  13   6   28.85    2.33
  -1  13   5   17.15    1.89
  -1  13   4    2.46    1.42
   1 -13  -3    1.50    0.83
  -1  13   3    1.27    1.31
   1 -13  -2    3.89    0.87
  -1  13   2    6.04    1.42
   1 -13  -1    0.38    0.81
  -1  13   1   -0.29    1.19
   1 -13   0   23.21    1.44
  -1  13   0   21.94    1.91
   1 -13   1   19.28    1.31
   1 -13   2   11.47    1.04
   1 -13   3   -0.04    0.71
   1 -13   4    8.83    0.92
   1 -13   5    9.68    0.89
   1 -13   6    8.85    1.17
   1 -13   6   13.49    0.98
   1 -13   7    0.83    0.94
   1 -13   8    0.90    1.04
   1 -13   9    5.23    1.27
   1 -13  10   92.63    4.25
   1 -13  11    0.33    1.29
   1 -13  12   -0.35    1.40
   1 -13  13    8.70    1.71
   1 -12 -10    7.39    1.29
   1 -12  -9   24.46    1.69
   1 -12  -8    7.95    1.12
  -1  12   8    7.66    1.66
   1 -12  -7    3.37    0.98
  -1  12   7    4.95    1.42
   1 -12  -6    2.52    0.90
  -1  12   6    2.93    1.37
   1 -12  -5    2.23    0.87
  -1  12   5    2.17    1.31
  -1  12   4   13.78    1.62
   1 -12  -3    6.87    0.89
  -1  12   3    6.14    1.35
   1 -12  -2   17.19    1.21
  -1  12   2   15.99    1.64
   1 -12  -1    0.10    0.69
   1 -12   0    0.35    0.71
   1 -12   1    3.45    0.73
   1 -12   2   -0.23    0.65
   1 -12   3   13.14    1.02
   1 -12   3   14.36    1.02
   1 -12   4   93.57    3.98
   1 -12   4  101.43    3.93
   1 -12   5   18.30    1.33
   1 -12   5   21.19    1.19
   1 -12   6    5.00    0.98
   1 -12   6    4.89    0.69
   1 -12   7    1.06    0.94
   1 -12   7    1.52    0.58
   1 -12   8   28.98    1.92
   1 -12   9    1.91    1.12
   1 -12  10   10.76    1.42
   1 -12  11   32.64    2.25
   1 -12  12   13.51    1.69
   1 -12  13   -1.48    1.37
   1 -11 -11    7.81    1.25
   1 -11 -10   -0.17    0.94
   1 -11  -9    0.06    0.92
  -1  11   9   -0.35    1.39
   1 -11  -8   16.57    1.35
  -1  11   8   19.23    1.75
   1 -11  -7    8.18    1.02
  -1  11   7    9.28    1.44
   1 -11  -6   -0.48    0.71
  -1  11   6    0.65    1.15
   1 -11  -5   20.92    1.37
  -1  11   5   23.48    1.81
  -1  11   4    3.06    1.15
   1 -11  -3   12.63    1.02
  -1  11   3   14.88    1.48
   1 -11  -2    5.39    0.81
   1 -11  -1   44.53    2.10
   1 -11   0   37.32    1.81
   1 -11   1    2.54    0.50
   1 -11   1    1.75    0.64
   1 -11   2    0.48    0.58
   1 -11   2    0.21    0.62
   1 -11   3    0.89    0.64
   1 -11   3    1.29    0.62
   1 -11   4   77.79    3.37
   1 -11   4   82.14    3.25
   1 -11   5  267.81   10.28
   1 -11   5  273.77   10.07
   1 -11   6    7.79    1.06
   1 -11   6    7.41    0.69
   1 -11   7    7.08    1.02
   1 -11   7    5.18    0.64
   1 -11   8   67.13    3.19
   1 -11   9    2.87    1.08
   1 -11  10    2.35    1.12
   1 -11  11   44.55    2.58
   1 -11  12   11.78    1.60
   1 -11  13   -0.37    1.31
   1 -11  14   -0.10    1.46
  -1  10  12    3.25    2.89
   1 -10 -12    1.54    0.98
   1 -10 -11    6.14    1.06
   1 -10 -10   17.69    1.35
   1 -10  -9   12.89    1.15
  -1  10   9   15.72    1.56
   1 -10  -8   29.77    1.69
  -1  10   8   32.89    2.14
   1 -10  -7    2.44    0.77
  -1  10   7    3.12    1.10
   1 -10  -6    6.76    0.87
  -1  10   6    5.20    1.19
   1 -10  -5   80.12    3.37
  -1  10   5   78.73    3.70
   1 -10  -4    0.92    0.64
  -1  10   4    0.94    1.00
  -1  10   4    0.83    0.44
  -1  10   3  202.37    7.95
  -1  10   3  198.27    7.33
   1 -10  -2   69.03    2.93
   1 -10  -1   27.31    1.44
   1 -10   0   59.95    2.39
   1 -10   0   64.38    2.64
   1 -10   0   62.24    2.52
   1 -10   1    7.04    0.60
   1 -10   1    6.22    0.69
   1 -10   2   87.86    3.64
   1 -10   2   98.77    3.71
   1 -10   3   20.34    1.23
   1 -10   3   23.06    1.15
   1 -10   3   19.28    1.10
   1 -10   4    8.70    0.87
   1 -10   4   10.03    0.77
   1 -10   5   93.98    3.89
   1 -10   5   92.98    3.66
   1 -10   6    1.50    0.85
   1 -10   6    0.64    0.50
   1 -10   7  169.40    6.85
   1 -10   7  173.40    6.43
   1 -10   8   10.95    1.15
   1 -10   8    9.66    0.67
   1 -10   9   22.33    1.69
   1 -10  10    1.98    1.00
   1 -10  11   32.20    2.12
   1 -10  12    2.42    1.19
   1 -10  13   32.74    2.27
   1 -10  14   15.88    1.79
   1 -10  15   -0.38    1.46
  -1   9  13    1.37    2.96
  -1   9  12   11.87    2.98
   1  -9 -12   10.76    1.21
   1  -9 -11   11.61    1.12
   1  -9 -10    9.49    1.04
   1  -9  -9   22.42    1.39
  -1   9   9   20.98    1.66
   1  -9  -8  161.88    6.39
  -1   9   8  169.21    6.72
   1  -9  -7  119.81    4.85
  -1   9   7  125.06    5.16
   1  -9  -6   50.19    2.35
  -1   9   6   55.79    2.68
   1  -9  -5  102.45    4.21
  -1   9   5  110.30    4.54
   1  -9  -4   26.67    1.40
  -1   9   4   27.04    1.73
  -1   9   4   26.87    1.23
   1  -9  -3    4.73    0.64
  -1   9   3    4.41    0.50
   1  -9  -2   39.80    1.79
   1  -9  -2   37.97    1.67
  -1   9   2   37.84    1.58
   1  -9  -1  377.08   13.84
   1  -9  -1  400.83   14.11
   1  -9  -1  390.84   13.99
   1  -9   0   29.02    1.23
   1  -9   0   29.39    1.40
   1  -9   0   27.64    1.33
   1  -9   1    0.77    0.40
   1  -9   1    1.19    0.46
   1  -9   2   18.57    0.98
   1  -9   2   15.51    0.94
   1  -9   2   16.44    0.92
  -1   9  -3   70.23    2.98
   1  -9   3   70.61    2.94
   1  -9   3   72.04    2.85
   1  -9   3   71.23    2.83
  -1   9  -4   38.49    1.89
   1  -9   4   38.84    1.87
   1  -9   4   38.16    1.67
   1  -9   4   37.68    1.69
  -1   9  -5  247.00    9.70
   1  -9   5  261.59    9.45
  -1   9  -5  253.93    9.41
   1  -9   5  259.26    9.70
  -1   9  -6  110.28    4.48
   1  -9   6  109.22    4.47
  -1   9  -6  104.70    4.10
   1  -9   6  111.47    4.14
   1  -9   7   68.90    3.06
   1  -9   7   66.55    2.64
   1  -9   8   14.47    1.29
   1  -9   8   13.51    0.73
   1  -9   9   38.40    2.17
   1  -9  11   -0.23    0.94
   1  -9  12    2.04    1.15
   1  -9  13   12.28    1.54
   1  -9  14   17.78    1.77
   1  -9  15    3.89    1.42
  -1   8  14    5.89    2.75
  -1   8  13   16.01    3.04
  -1   8  12   33.55    3.60
   1  -8 -12   33.51    1.83
   1  -8 -11    0.38    0.69
   1  -8 -10   28.85    1.62
  -1   8  10   29.23    1.64
  -1   8  10   28.89    1.83
   1  -8  -9   46.17    2.16
  -1   8   9   43.28    2.14
  -1   8   9   49.17    2.42
  -1   8   8    4.98    0.75
   1  -8  -8    5.39    0.77
  -1   8   8    7.68    1.10
   1  -8  -7   12.01    0.96
  -1   8   7   12.07    1.21
  -1   8   7   11.24    0.87
   1  -8  -6  431.65   15.86
  -1   8   6  433.13   16.11
  -1   8   6  429.49   15.74
   1  -8  -5   54.25    2.39
   1  -8  -5   55.83    2.37
  -1   8   5   57.55    2.68
   1  -8  -4   23.06    1.23
   1  -8  -4   23.48    1.23
  -1   8   4   23.35    1.50
   1  -8  -3   14.20    0.85
  -1   8   3   12.68    0.71
   1  -8  -2   65.26    2.54
  -1   8   2   62.38    2.46
   1  -8  -1   17.13    0.73
   1  -8  -1   17.30    0.96
  -1   8   1   17.78    0.85
   1  -8  -1   18.34    0.90
   1  -8   0   31.81    1.44
   1  -8   0   31.39    1.33
  -1   8  -1    0.87    0.58
   1  -8   1    0.83    0.38
   1  -8   1    1.37    0.40
  -1   8  -2   22.63    1.27
   1  -8   2   23.65    1.19
   1  -8   2   26.02    1.15
  -1   8  -2   23.75    1.14
   1  -8   2   22.98    1.12
  -1   8  -3   39.09    1.87
   1  -8   3   41.40    1.85
  -1   8  -3   41.84    1.71
   1  -8   3   39.51    1.69
   1  -8   3   40.40    1.71
  -1   8  -4  219.08    8.62
   1  -8   4  231.57    8.70
  -1   8  -4  228.66    8.45
   1  -8   4  231.78    8.47
   1  -8   4  235.63    8.51
  -1   8  -5    3.66    0.87
   1  -8   5    2.96    0.42
  -1   8  -5    3.77    0.44
   1  -8   5    2.68    0.67
  -1   8  -6   30.81    1.58
   1  -8   6   27.56    1.23
  -1   8  -6   27.31    1.23
   1  -8   6   29.62    1.64
   1  -8   7   11.20    0.79
  -1   8  -7   10.59    1.02
  -1   8  -7   11.47    0.65
   1  -8   7   10.32    0.64
   1  -8   7   10.49    1.06
  -1   8  -8   -0.79    0.83
   1  -8   8   -0.37    0.48
   1  -8   8    0.12    0.29
   1  -8   8    0.31    0.83
   1  -8   9  209.91    7.51
   1  -8   9  229.51    8.20
   1  -8  10   11.09    0.87
   1  -8  10   12.12    1.31
   1  -8  11   59.84    3.00
   1  -8  12   11.84    1.42
   1  -8  13   28.71    2.02
   1  -8  16    2.75    1.69
   1  -8  16    4.06    1.58
  -1   7  15   42.73    4.10
  -1   7  14   -0.81    2.52
  -1   7  13   11.24    2.79
  -1   7  12    1.12    0.90
   1  -7 -12   -0.04    0.73
  -1   7  12    0.56    2.25
  -1   7  11   10.30    1.12
  -1   7  11   12.97    2.44
   1  -7 -11   11.07    1.02
   1  -7 -10   26.42    1.50
  -1   7  10   29.50    1.64
  -1   7  10   29.47    1.71
   1  -7  -9   47.25    2.16
  -1   7   9   47.29    2.21
  -1   7   9   46.77    2.35
  -1   7   8    3.21    0.71
   1  -7  -8    2.81    0.64
  -1   7   8    3.87    0.92
  -1   7   7    7.87    0.79
   1  -7  -7    8.41    0.79
  -1   7   7    7.83    0.96
   1  -7  -6  100.93    3.87
  -1   7   6  102.35    4.06
  -1   7   6   99.21    3.81
   1  -7  -6   87.74    3.85
   1  -7  -5   82.37    3.33
   1  -7  -5   86.86    3.35
  -1   7   5   84.30    3.52
  -1   7   5   80.26    3.23
   1  -7  -4   27.83    1.35
   1  -7  -4   28.60    1.37
   1  -7  -3    0.62    0.46
   1  -7  -3    0.62    0.44
  -1   7   2   19.19    0.90
   1  -7  -2   20.73    0.98
   1  -7  -1  677.30   25.37
  -1   7   1  738.96   25.54
   1  -7  -1  726.57   25.56
   1  -7  -1  725.14   25.48
  -1   7   1  706.71   25.44
  -1   7   0   23.29    1.29
   1  -7   0   25.35    1.08
   1  -7   0   24.79    1.15
  -1   7   0   24.08    1.15
  -1   7  -1    1.52    0.58
   1  -7   1    0.69    0.37
  -1   7  -1    0.54    0.38
   1  -7   1    0.38    0.31
   1  -7   1    0.52    0.38
  -1   7  -2    1.25    0.54
   1  -7   2    0.69    0.46
   1  -7   2    1.39    0.33
  -1   7  -2    1.35    0.38
   1  -7   2    0.67    0.40
  -1   7  -3   72.29    2.98
   1  -7   3   82.37    3.06
   1  -7   3   73.25    2.85
  -1   7  -3   71.38    2.83
   1  -7   3   72.35    2.87
  -1   7  -4   13.11    1.00
   1  -7   4   13.82    0.73
  -1   7  -4   13.76    0.73
   1  -7   4   15.84    0.98
   1  -7   5    0.42    0.40
  -1   7  -5    1.14    0.69
   1  -7   5    0.48    0.29
  -1   7  -5    0.48    0.31
   1  -7   5    1.98    0.62
   1  -7   6   43.82    1.83
  -1   7  -6   45.77    2.02
  -1   7  -6   40.82    1.69
   1  -7   6   41.22    1.67
   1  -7   6   48.56    2.17
   1  -7   7  362.51   13.38
  -1   7  -7  373.85   13.57
   1  -7   7  356.26   13.20
   1  -7   7  401.89   13.76
  -1   7  -8  319.44   11.41
   1  -7   8  295.12   11.16
   1  -7   8  301.27   10.97
   1  -7   8  312.76   11.55
   1  -7   9   92.36    3.77
   1  -7   9   96.56    3.52
   1  -7   9   99.10    4.18
   1  -7  10    0.13    0.96
   1  -7  10    0.98    0.58
   1  -7  11  187.94    7.54
   1  -7  14    9.12    1.46
   1  -7  15    1.79    1.21
   1  -7  15    3.62    1.54
   1  -7  16    2.93    1.37
   1  -7  16   -0.23    1.56
  -1   6  16   65.94    4.79
  -1   6  15   14.78    2.94
  -1   6  14   18.84    2.96
  -1   6  14   12.55    1.46
  -1   6  13   39.51    3.46
  -1   6  13   37.61    2.16
  -1   6  12   38.13    3.33
   1  -6 -12   39.51    1.91
  -1   6  12   39.74    2.16
  -1   6  11   41.90    3.18
   1  -6 -11   30.50    1.60
  -1   6  11   31.54    1.79
   1  -6 -10   38.13    1.77
  -1   6  10   38.82    1.92
  -1   6  10   34.26    1.91
  -1   6   9    4.95    0.81
  -1   6   9    5.87    0.48
   1  -6  -9    4.64    0.67
  -1   6   9    7.14    0.90
  -1   6   8  117.65    4.45
   1  -6  -8  126.75    4.68
  -1   6   8  122.88    4.83
  -1   6   8  117.21    4.73
  -1   6   7   52.02    1.98
   1  -6  -7   53.20    2.23
  -1   6   7   51.25    2.27
  -1   6   7   55.97    2.42
   1  -6  -6  142.92    5.27
  -1   6   6  133.87    4.91
   1  -6  -6  136.24    5.18
  -1   6   6  139.07    5.20
  -1   6   6  141.69    5.37
   1  -6  -5  189.21    7.06
   1  -6  -5  189.76    7.10
  -1   6   5  190.55    7.22
  -1   6   5  185.57    7.02
   1  -6  -4   14.05    0.83
   1  -6  -4   15.55    0.90
  -1   6   4   14.68    0.79
  -1   6   3  151.79    5.85
   1  -6  -3  161.92    5.89
   1  -6  -3  157.12    5.87
   1  -6  -2  602.28   21.79
   1  -6  -1  867.95   31.12
  -1   6   1  884.38   31.26
   1  -6  -1  844.05   31.26
  -1   6   1  857.27   31.20
   1  -6  -1  873.88   31.22
  -1   6   0  337.42   13.63
   1  -6   0  393.75   13.53
   1  -6   0  376.16   13.57
  -1   6   0  381.22   13.55
  -1   6   0  364.38   13.49
  -1   6  -1  482.61   17.63
   1  -6   1  509.75   17.59
  -1   6  -1  483.96   17.53
   1  -6   1  468.81   17.53
   1  -6   1  479.68   17.51
  -1   6  -2   54.54    2.31
   1  -6   2   61.70    2.33
   1  -6   2   52.54    2.19
  -1   6  -2   59.18    2.19
   1  -6   2   54.22    2.19
  -1   6  -3  231.68    8.85
  -1   6  -3  235.78    8.70
   1  -6   3  245.40    8.72
   1  -6   3  237.20    8.89
   1  -6   4  813.04   29.50
  -1   6  -4  826.36   29.64
   1  -6   4  832.86   29.41
  -1   6  -4  797.72   29.41
   1  -6   4  818.37   29.66
  -1   6  -5    2.87    0.67
   1  -6   5    1.39    0.42
   1  -6   5    1.92    0.27
  -1   6  -5    1.44    0.29
   1  -6   5    1.69    0.58
   1  -6   6  514.08   19.71
  -1   6  -6  575.97   19.86
   1  -6   6  545.64   19.55
   1  -6   6  543.68   19.98
   1  -6   7    2.21    0.46
  -1   6  -7    3.21    0.77
   1  -6   7    1.94    0.23
   1  -6   7    2.85    0.69
   1  -6   8  167.44    6.62
  -1   6  -8  184.95    6.85
   1  -6   8  174.75    6.35
   1  -6   8  185.40    6.99
  -1   6  -9  216.38    7.53
   1  -6   9  196.35    7.24
   1  -6   9  185.59    6.87
  -1   6  -9  210.84    7.18
   1  -6   9  205.30    7.58
   1  -6  10  288.67   10.80
   1  -6  11   33.83    1.77
   1  -6  12   41.21    2.35
   1  -6  13   -0.31    1.02
   1  -6  14    9.33    1.35
   1  -6  15   11.26    1.46
   1  -6  16    4.02    1.42
  -1   5  16    3.19    2.50
  -1   5  15   62.28    4.31
  -1   5  15   60.84    3.18
  -1   5  14   41.22    3.27
  -1   5  14   28.25    2.04
  -1   5  13   81.68    4.60
  -1   5  13   69.36    3.39
  -1   5  12    1.42    0.94
  -1   5  12    3.58    1.94
   1  -5 -12    2.39    0.64
  -1   5  11   38.68    2.93
  -1   5  11   32.79    1.54
   1  -5 -11   31.24    1.56
  -1   5  11   31.51    1.85
  -1   5  10   40.99    1.81
   1  -5 -10   42.96    1.89
  -1   5  10   43.09    1.96
  -1   5  10   38.47    2.10
  -1   5   9   62.36    2.62
   1  -5  -9   66.05    2.69
  -1   5   9   69.07    2.81
  -1   5   9   66.57    2.91
  -1   5   8    2.93    0.64
  -1   5   8    2.96    0.40
   1  -5  -8    2.23    0.48
  -1   5   8    2.16    0.64
  -1   5   7    2.42    0.56
  -1   5   7    2.08    0.31
   1  -5  -7    2.64    0.46
  -1   5   7    2.12    0.56
   1  -5  -6  232.87    8.70
  -1   5   6  226.29    8.45
   1  -5  -6  240.07    8.62
  -1   5   6  228.12    8.58
  -1   5   6  236.20    8.66
  -1   5   6  246.25    8.74
  -1   5   5   68.57    2.54
   1  -5  -5   69.75    2.73
  -1   5   5   71.33    2.73
   1  -5  -5   65.28    2.81
  -1   5   5   68.92    2.87
  -1   5   5   70.61    2.77
  -1   5   4   22.15    1.10
   1  -5  -4   23.86    1.10
  -1   5   4   22.58    1.08
   1  -5  -4   24.08    1.17
  -1   5   3  884.06   30.85
   1  -5  -3  852.49   30.87
  -1   5   3  831.50   30.83
   1  -5  -3  853.46   30.87
   1  -5  -2    5.08    0.48
   1  -5  -1  532.05   18.44
  -1   5   1  503.57   18.53
   1  -5  -1  503.03   18.50
  -1   5   1  496.93   18.48
  -1   5   0  881.96   32.04
   1  -5   0  908.29   31.95
  -1   5   0  881.54   31.97
   1  -5   0  892.49   31.99
  -1   5   0  871.20   31.93
  -1   5  -1   70.21    2.73
   1  -5   1   68.84    2.68
   1  -5   1   67.21    2.64
  -1   5  -1   69.23    2.64
   1  -5   1   70.36    2.64
  -1   5  -2  232.86    8.78
   1  -5   2  240.03    8.80
   1  -5   2  233.28    8.68
  -1   5  -2  239.90    8.68
   1  -5   2  244.09    8.70
   1  -5   3  424.58   15.69
  -1   5  -3  420.83   15.74
   1  -5   3  431.74   15.59
  -1   5  -3  435.07   15.59
   1  -5   3  439.04   15.76
   1  -5   4  856.07   31.41
  -1   5  -4  894.97   31.51
  -1   5  -4  864.73   31.31
   1  -5   4  873.32   31.31
   1  -5   4  869.14   31.54
  -1   5  -5  184.12    6.72
   1  -5   5  175.98    6.60
   1  -5   5  177.00    6.45
   1  -5   5  169.67    6.74
   1  -5   6  299.16   10.99
  -1   5  -6  303.99   11.09
   1  -5   6  298.46   10.76
   1  -5   6  285.05   11.14
   1  -5   7   -0.35    0.50
   1  -5   7    0.69    0.17
   1  -5   7   -0.29    0.58
  -1   5  -7    0.42    0.67
   1  -5   8   31.66    1.85
  -1   5  -8   40.84    2.08
  -1   5  -8   41.67    1.75
   1  -5   8   40.82    1.50
   1  -5   9    6.58    0.75
  -1   5  -9    4.64    0.58
  -1   5  -9    6.37    1.04
   1  -5  10   24.83    1.37
  -1   5 -10   18.78    1.10
   1  -5  10   14.59    1.44
  -1   5 -10   20.15    1.64
   1  -5  11   27.96    1.58
   1  -5  11   26.58    1.77
   1  -5  12   15.99    1.25
   1  -5  12   15.97    1.46
   1  -5  13   80.45    3.77
   1  -5  14   36.64    2.27
   1  -5  15   17.99    1.94
   1  -5  15   22.27    1.83
   1  -5  16    1.31    1.40
   1  -5  16    0.98    1.31
   1  -5  17    4.81    1.54
  -1   4  17   -0.46    1.56
  -1   4  16    1.31    1.35
  -1   4  16    3.45    2.31
  -1   4  15   21.32    1.89
  -1   4  15   24.44    2.93
  -1   4  14    0.75    1.15
  -1   4  14    4.41    2.08
  -1   4  13    0.08    1.12
  -1   4  13    0.15    1.77
  -1   4  12    7.02    1.15
   1  -4 -12   10.91    0.81
  -1   4  12    9.41    0.92
  -1   4  12   10.89    1.98
  -1   4  11   -0.17    0.90
  -1   4  11    1.17    1.48
  -1   4  11   -0.04    0.60
   1  -4 -11    0.15    0.48
  -1   4  10    9.43    1.08
  -1   4  10    6.97    1.62
  -1   4  10    7.85    0.75
   1  -4 -10    9.80    0.77
  -1   4  10   10.35    0.79
  -1   4   9   12.53    1.04
  -1   4   9   13.16    0.85
   1  -4  -9   14.45    0.83
  -1   4   9   14.01    0.90
  -1   4   8   65.17    2.81
   1  -4  -8   72.21    2.83
  -1   4   8   73.69    2.83
  -1   4   8   74.31    3.06
  -1   4   8   74.77    2.91
  -1   4   7   30.85    1.35
   1  -4  -7   30.08    1.37
  -1   4   7   29.91    1.39
  -1   4   7   33.26    1.56
  -1   4   7   32.93    1.46
   1  -4  -6  238.57    8.87
  -1   4   6  243.29    8.66
   1  -4  -6  232.80    8.72
  -1   4   6  239.17    8.72
  -1   4   6  237.36    8.83
  -1   4   6  226.87    8.81
  -1   4   5  114.76    4.27
  -1   4   5  118.59    4.35
   1  -4  -5  123.81    4.48
  -1   4   5  104.83    4.41
  -1   4   5  119.92    4.47
  -1   4   4 1472.11   52.39
  -1   4   4 1463.49   52.50
   1  -4  -4 1474.77   52.50
   1  -4  -4 1440.11   52.56
  -1   4   4 1407.01   52.54
  -1   4   3    4.23    0.37
   1  -4  -3    4.37    0.48
  -1   4   3    3.64    0.40
   1  -4  -3    3.58    0.38
   1  -4  -2  107.41    4.21
  -1   4   2  118.50    4.21
   1  -4  -2  113.24    4.21
   1  -4  -1   97.21    3.62
  -1   4   0 1955.78   66.88
  -1   4   0 1863.21   66.80
   1  -4   0 1827.91   66.80
  -1   4   0 1831.70   66.78
  -1   4  -1 1009.50   36.82
   1  -4   1 1028.57   36.76
  -1   4  -1 1012.48   36.74
   1  -4   1 1032.25   36.76
   1  -4   2  656.88   23.48
  -1   4  -2  633.65   23.52
   1  -4   2  661.27   23.40
  -1   4  -2  643.10   23.40
  -1   4  -3   39.22    1.77
   1  -4   3   42.48    1.67
   1  -4   3   40.44    1.56
  -1   4  -3   40.63    1.56
  -1   4  -4    2.48    0.56
   1  -4   4    2.23    0.44
   1  -4   4    2.33    0.23
   1  -4   4    2.25    0.48
   1  -4   5   99.15    3.93
  -1   4  -5  104.14    3.98
   1  -4   5  100.31    3.68
   1  -4   5   99.60    3.98
   1  -4   6  519.43   18.88
  -1   4  -6  519.64   18.98
  -1   4  -6  534.13   18.76
   1  -4   6  511.52   18.61
  -1   4  -7  151.41    5.60
   1  -4   7  154.12    5.43
   1  -4   7  136.55    5.10
  -1   4  -7  146.06    5.27
  -1   4  -8   47.77    2.23
   1  -4   8   45.81    2.02
   1  -4   8   46.31    1.62
   1  -4   8   40.40    1.62
  -1   4  -8   50.31    1.87
  -1   4  -9    9.47    1.21
   1  -4   9    7.68    0.96
   1  -4   9    8.60    0.85
  -1   4  -9    8.51    0.65
   1  -4  10   62.26    2.79
  -1   4 -10   60.49    2.54
   1  -4  10   65.97    3.00
  -1   4 -10   65.76    3.08
   1  -4  11  210.40    8.20
   1  -4  11  204.66    8.03
   1  -4  12   33.62    2.04
   1  -4  12   33.22    1.92
   1  -4  13    1.39    0.98
   1  -4  13   -0.25    0.94
   1  -4  14    9.95    1.31
   1  -4  14    9.33    1.50
   1  -4  15   98.87    4.50
   1  -4  15   97.81    4.72
   1  -4  16    5.64    1.39
   1  -4  16    5.77    1.64
   1  -4  17   -0.81    1.37
   1  -4  17    2.52    1.67
  -1   3  17    6.79    1.67
  -1   3  16    3.29    1.44
  -1   3  15   -2.69    1.89
  -1   3  15   -0.90    1.31
  -1   3  14   27.68    2.75
  -1   3  14   27.91    1.71
  -1   3  14   30.87    2.06
  -1   3  13   21.96    1.42
  -1   3  13   25.42    2.48
  -1   3  13   20.96    1.75
  -1   3  12   98.85    4.77
  -1   3  12   88.88    3.71
  -1   3  12   85.70    3.95
  -1   3  11    2.35    0.90
  -1   3  11    0.42    0.65
  -1   3  11    3.62    1.44
   1  -3 -11    1.98    0.50
  -1   3  10   64.24    3.45
  -1   3  10   59.22    2.60
   1  -3 -10   59.08    2.44
  -1   3  10   60.32    2.44
  -1   3  10   66.13    2.87
  -1   3  10   62.61    2.42
  -1   3   9    3.52    0.75
  -1   3   9    1.91    1.02
  -1   3   9    2.64    0.54
  -1   3   9    3.31    0.46
   1  -3  -9    3.79    0.46
  -1   3   9    3.54    0.46
  -1   3   8    2.04    0.62
  -1   3   8    0.87    0.38
  -1   3   8    1.19    0.35
   1  -3  -8    1.14    0.35
  -1   3   8    1.21    0.37
  -1   3   7   98.89    3.96
  -1   3   7  109.78    3.93
   1  -3  -7  102.56    3.93
  -1   3   7  103.12    3.96
  -1   3   7  105.02    4.16
  -1   3   6   70.02    2.75
  -1   3   6   73.29    2.73
   1  -3  -6   69.57    2.75
  -1   3   6   66.03    2.89
  -1   3   6   75.37    2.79
   1  -3  -5   34.05    1.56
  -1   3   5   33.18    1.35
  -1   3   5   34.74    1.37
   1  -3  -5   33.89    1.39
  -1   3   5   28.46    1.46
  -1   3   5   32.26    1.42
  -1   3   4  936.43   34.83
   1  -3  -4  973.80   34.89
  -1   3   4  977.61   34.87
  -1   3   4 1001.26   34.97
   1  -3  -4  990.76   34.99
   1  -3  -3  131.20    4.66
  -1   3   3  120.65    4.64
  -1   3   3  132.01    4.72
   1  -3  -3  133.74    4.72
  -1   3   3  131.53    4.77
   1  -3  -3  125.27    4.77
   1  -3  -2  842.06   29.58
  -1   3   2  780.78   29.56
  -1   3   2  817.24   29.58
   1  -3  -2  852.38   29.58
   1  -3  -1    7.91    0.50
  -1   3   0 3683.06  129.14
  -1   3   0 3632.54  129.08
   1  -3   0 3495.62  129.10
  -1   3   0 3607.65  129.08
  -1   3  -1 2250.11   83.93
   1  -3   1 2398.36   83.93
  -1   3  -1 2328.32   83.87
   1  -3   1 2343.30   83.87
   1  -3   1 2353.88   83.89
   1  -3   2  182.37    6.60
  -1   3  -2  171.96    6.66
  -1   3  -2  178.24    6.49
   1  -3   2  180.39    6.49
   1  -3   3  107.06    4.04
  -1   3  -3  109.76    4.06
   1  -3   3  105.20    3.89
  -1   3  -4 1337.37   47.04
   1  -3   4 1331.91   47.00
   1  -3   4 1290.13   46.81
  -1   3  -5  459.36   16.47
   1  -3   5  451.41   16.40
   1  -3   5  443.87   16.15
  -1   3  -5  457.69   16.26
  -1   3  -6   79.83    3.14
   1  -3   6   73.73    2.96
   1  -3   6   70.09    2.64
  -1   3  -6   75.37    2.79
   1  -3   7   99.15    4.02
  -1   3  -7   99.75    4.16
   1  -3   7   92.05    4.04
  -1   3  -7   99.94    3.79
   1  -3   7  100.94    3.64
   1  -3   8   -0.40    0.58
   1  -3   8   -0.04    0.58
   1  -3   8    0.50    0.15
  -1   3  -8    0.65    0.38
   1  -3   9    0.56    0.71
  -1   3  -9   -0.06    1.00
   1  -3   9    0.06    0.65
   1  -3   9    1.10    0.15
  -1   3  -9    1.56    0.42
   1  -3  10    2.29    0.81
   1  -3  10    1.58    0.85
   1  -3  10    1.23    0.17
  -1   3 -10    1.35    0.46
   1  -3  11    4.93    1.00
   1  -3  11    6.54    1.08
   1  -3  12    0.73    0.90
   1  -3  12    1.23    0.96
   1  -3  13  128.62    5.72
   1  -3  13  148.40    5.99
   1  -3  13  139.76    5.81
   1  -3  14   47.00    2.52
   1  -3  14   42.34    2.64
   1  -3  15    2.52    1.17
   1  -3  15    0.38    1.40
   1  -3  16    8.76    1.46
   1  -3  16    7.04    1.75
   1  -3  17    2.52    1.40
   1  -3  17    4.60    1.69
  -1   2  17    1.46    1.67
  -1   2  16    2.48    1.48
  -1   2  15   -0.67    1.83
  -1   2  15    0.87    0.92
  -1   2  15    2.60    1.29
  -1   2  14   20.55    2.35
  -1   2  14   20.55    1.50
  -1   2  14   20.65    1.79
  -1   2  13   97.60    4.29
  -1   2  13  117.01    5.23
  -1   2  13  105.64    4.60
  -1   2  12   13.93    1.94
  -1   2  12   11.39    1.06
  -1   2  12   13.80    1.37
  -1   2  11   28.75    1.64
  -1   2  11   31.22    2.33
  -1   2  11   31.24    1.85
  -1   2  10    2.64    0.85
  -1   2  10    2.66    1.27
  -1   2  10    1.75    0.64
   1  -2 -10    2.50    0.40
  -1   2  10    2.56    0.42
  -1   2  10    2.48    0.29
  -1   2   9    0.54    0.64
  -1   2   9    0.52    1.08
  -1   2   9   -0.10    0.52
   1  -2  -9    0.27    0.31
  -1   2   9    0.52    0.33
  -1   2   9    0.77    0.27
  -1   2   8   34.72    1.60
  -1   2   8   38.88    2.17
   1  -2  -8   34.10    1.44
  -1   2   8   33.68    1.44
  -1   2   8   35.39    1.75
  -1   2   8   36.78    1.42
  -1   2   7   12.38    0.77
  -1   2   7   12.78    0.65
   1  -2  -7   11.74    0.64
  -1   2   7   12.05    0.90
  -1   2   7   12.53    0.64
  -1   2   6  181.80    7.37
  -1   2   6  204.54    7.31
   1  -2  -6  199.69    7.31
  -1   2   6  215.86    7.54
  -1   2   6  200.68    7.31
   1  -2  -5   70.65    2.93
  -1   2   5   70.15    2.81
   1  -2  -5   71.61    2.77
  -1   2   5   78.68    2.77
  -1   2   5   70.25    2.93
  -1   2   5   74.37    2.77
  -1   2   4   14.30    0.69
   1  -2  -4   15.36    0.73
  -1   2   4   16.88    0.69
   1  -2  -4   15.47    0.67
  -1   2   4   15.17    0.81
   1  -2  -4   14.26    0.85
  -1   2   4   13.53    0.69
  -1   2   3   87.70    3.25
   1  -2  -3   85.37    3.27
  -1   2   3   91.80    3.27
   1  -2  -3   87.63    3.27
  -1   2   3   85.03    3.35
   1  -2  -3   92.63    3.37
   1  -2  -2 1035.75   37.76
  -1   2   2 1089.37   37.76
  -1   2   2 1028.13   37.78
   1  -2  -2 1042.26   37.78
   1  -2  -2 1011.08   37.84
  -1   2   2 1076.86   37.84
  -1   2   1  266.38    9.37
   1  -2  -1  251.00    9.37
  -1   2   0  160.43    6.08
  -1   2   0  170.71    6.04
   1  -2   0  166.48    6.04
  -1   2   0  166.67    6.04
   1  -2   1   83.33    3.25
  -1   2  -1   86.78    3.29
  -1   2  -1   87.93    3.18
   1  -2   1   87.01    3.18
   1  -2   2  361.44   12.53
  -1   2  -2  347.39   12.55
   1  -2   2  338.67   12.39
   1  -2   3 1510.24   54.89
  -1   2  -3 1508.37   54.93
  -1   2  -3 1539.97   54.79
   1  -2   4  858.79   32.08
  -1   2  -4  899.61   32.14
  -1   2  -4  894.93   31.93
  -1   2  -5  552.12   20.11
   1  -2   5  547.72   20.03
  -1   2  -5  547.58   19.82
   1  -2   6   92.15    3.73
  -1   2  -6   89.22    3.46
   1  -2   6   92.88    3.35
  -1   2  -6   95.34    3.85
   1  -2   6   84.76    3.64
   1  -2   7  244.85    9.05
   1  -2   7  230.60    8.91
  -1   2  -7  256.66    9.16
  -1   2  -7  246.12    8.68
   1  -2   7  230.57    8.56
   1  -2   8    4.43    0.75
   1  -2   8    2.37    0.64
  -1   2  -8    4.83    1.10
   1  -2   8    3.27    0.27
  -1   2  -8    3.21    0.44
   1  -2   9    7.08    0.83
   1  -2   9    6.47    0.94
   1  -2   9    5.87    0.35
  -1   2  -9    6.89    0.54
   1  -2  10    4.35    0.90
   1  -2  10    6.25    1.10
   1  -2  10    4.81    0.35
  -1   2 -10    5.31    0.52
   1  -2  11   14.18    1.25
   1  -2  11   13.72    1.46
   1  -2  12  179.02    7.24
   1  -2  12  191.73    7.43
   1  -2  12  174.58    7.45
   1  -2  13   39.01    2.23
   1  -2  13   37.61    2.39
   1  -2  13   40.01    2.44
   1  -2  14    0.64    1.06
   1  -2  14   -0.98    1.21
   1  -2  14    1.56    1.31
   1  -2  15   22.65    1.69
   1  -2  15   18.67    1.92
   1  -2  16    0.40    1.19
   1  -2  16    0.71    1.42
   1  -2  17   -1.15    1.39
   1  -2  17    2.06    1.62
   1  -2  18    5.06    1.52
  -1   1  17    1.12    1.52
  -1   1  16   -0.92    1.10
  -1   1  16   -0.48    1.35
  -1   1  15   -0.06    0.98
  -1   1  15    0.10    1.23
  -1   1  14    0.44    1.60
  -1   1  14   -0.46    0.96
  -1   1  14    1.23    1.10
  -1   1  13    5.00    1.64
  -1   1  13    4.72    0.94
  -1   1  13    5.70    1.19
  -1   1  12    7.79    1.64
  -1   1  12    7.41    1.02
  -1   1  12    8.49    1.21
  -1   1  11  124.42    5.23
  -1   1  11  145.27    5.85
  -1   1  11  132.37    5.43
  -1   1  10   10.53    1.08
  -1   1  10   11.76    0.90
  -1   1  10   10.66    1.42
  -1   1  10   10.55    0.60
  -1   1   9   39.45    2.16
  -1   1   9   34.28    1.66
   1  -1  -9   33.03    1.39
  -1   1   9   34.66    1.39
  -1   1   9   33.64    1.83
  -1   1   8   49.21    2.27
  -1   1   8   40.92    1.81
  -1   1   8   37.01    1.52
   1  -1  -8   38.68    1.54
  -1   1   8   39.72    1.91
  -1   1   7   74.79    2.94
  -1   1   7   77.31    3.33
  -1   1   7   68.71    2.73
   1  -1  -7   73.25    2.73
  -1   1   7   75.35    2.68
  -1   1   7   64.36    3.02
  -1   1   6   32.66    1.48
  -1   1   6   33.97    1.25
  -1   1   6   32.99    1.31
   1  -1  -6   33.05    1.31
  -1   1   6   27.66    1.52
  -1   1   5    0.71    0.42
  -1   1   5    1.02    0.31
   1  -1  -5    0.42    0.40
   1  -1  -5    0.46    0.17
  -1   1   5    0.73    0.19
   1  -1  -4   65.63    3.00
  -1   1   4   80.16    2.94
   1  -1  -4   82.70    2.98
   1  -1  -4   80.14    2.85
  -1   1   4   75.69    2.85
  -1   1   4   76.81    3.02
   1  -1  -3  270.15   10.08
  -1   1   3  300.93   10.08
  -1   1   3  291.38   10.03
   1  -1  -3  267.09   10.03
   1  -1  -3  266.42   10.14
  -1   1   3  260.63   10.14
   1  -1  -2 1074.74   14.20
  -1   1   2 1075.34   14.20
  -1   1   2 1081.56   14.15
  -1   1   1  152.87    0.64
   1  -1  -1  158.60    0.67
  -1   1  -1  251.02    8.97
   1  -1   1  236.90    8.89
  -1   1  -1  253.58    8.91
   1  -1   2  817.45   30.00
  -1   1  -2  841.50   30.02
   1  -1   2  837.66   29.89
  -1   1  -2  825.51   29.89
  -1   1  -3 2509.35   88.86
   1  -1   3 2499.86   88.84
   1  -1   3 2473.74   88.63
  -1   1  -3 2435.98   88.65
   1  -1   4   47.63    2.12
  -1   1  -4   49.75    2.21
  -1   1  -4   45.77    1.87
   1  -1   4   48.79    1.85
   1  -1   5  415.21   14.97
  -1   1  -5  407.47   14.99
   1  -1   5  405.76   14.57
   1  -1   5  401.08   14.63
  -1   1  -5  400.29   14.67
   1  -1   6   96.17    3.89
  -1   1  -6  105.22    4.00
   1  -1   6   91.71    3.39
   1  -1   6   89.51    3.45
  -1   1  -6   90.67    3.48
   1  -1   7   57.76    2.60
   1  -1   7   51.39    2.29
   1  -1   7   53.27    1.98
   1  -1   7   51.31    2.04
  -1   1  -7   50.83    2.10
   1  -1   8    1.91    0.73
   1  -1   8    1.25    0.58
   1  -1   8    1.54    0.27
   1  -1   8    1.69    0.29
  -1   1  -8    1.96    0.38
   1  -1   9   27.10    1.77
   1  -1   9   29.43    1.56
   1  -1   9   26.12    1.10
   1  -1   9   25.71    1.12
  -1   1  -9   27.48    1.21
   1  -1  10   -0.37    0.83
   1  -1  10    1.29    0.98
   1  -1  10   -0.44    0.79
   1  -1  10    0.15    0.29
  -1   1 -10    0.08    0.38
   1  -1  11    1.85    0.87
   1  -1  11    1.48    1.10
   1  -1  11    1.33    0.92
   1  -1  12   15.13    1.79
   1  -1  12   18.86    1.46
   1  -1  12   19.80    1.54
   1  -1  13    8.31    1.50
   1  -1  13    6.27    1.10
   1  -1  13    6.39    1.27
   1  -1  14    7.56    1.15
   1  -1  14   10.72    1.73
   1  -1  14    7.37    1.40
   1  -1  15    7.51    1.35
   1  -1  15    5.72    1.46
   1  -1  16    0.38    1.17
   1  -1  16    1.60    1.44
   1  -1  17    3.54    1.40
   1  -1  17    6.12    1.71
  -1   0  18   41.44    2.56
  -1   0  17    1.91    1.27
  -1   0  17    3.73    1.58
  -1   0  16   -0.21    1.12
  -1   0  16    0.58    1.37
  -1   0  15   -1.37    1.06
  -1   0  15   -0.71    1.27
  -1   0  14    1.73    1.35
  -1   0  14    0.37    0.92
  -1   0  14    1.08    1.12
  -1   0  13    8.87    1.48
  -1   0  13    6.25    1.06
  -1   0  13    7.02    1.21
  -1   0  12    0.69    0.77
  -1   0  12   -0.25    1.19
  -1   0  12    1.46    1.02
  -1   0  11  157.18    6.31
  -1   0  11  175.75    6.76
  -1   0  11  155.04    6.49
  -1   0  10    0.92    0.81
  -1   0  10    1.00    0.25
  -1   0  10    0.98    0.62
  -1   0  10    0.56    1.00
  -1   0   9    7.01    0.83
  -1   0   9    6.91    0.38
  -1   0   9    8.01    0.77
  -1   0   9    7.45    1.06
  -1   0   8    1.71    0.54
  -1   0   8    2.60    0.25
  -1   0   8    2.81    0.81
  -1   0   8    2.91    0.54
  -1   0   7    0.67    0.58
  -1   0   7    1.17    0.73
  -1   0   7    0.67    0.46
   1   0  -7    1.00    0.19
  -1   0   7    0.79    0.19
   1   0  -6   10.45    0.79
  -1   0   6   11.32    0.94
  -1   0   6    8.91    0.71
   1   0  -6   10.68    0.46
  -1   0   6   10.66    0.46
  -1   0   6   10.26    0.81
   1   0  -5   -0.15    0.12
  -1   0   5    0.12    0.12
   1   0  -5    0.21    0.42
  -1   0   5    0.15    0.33
  -1   0   5    0.58    0.52
  -1   0   4    0.79    0.13
   1   0  -4    0.60    0.12
  -1   0   4    0.10    0.31
   1   0  -4    0.89    0.44
   1   0  -3    5.37    0.52
  -1   0   3    4.12    0.48
   1   0  -2   10.51    0.52
  -1   0   1    0.02    0.06
   1   0   1  195.04    7.22
  -1   0  -1  201.93    7.22
  -1   0  -2  122.44    4.89
   1   0   2  119.27    4.85
  -1   0  -2  125.96    4.70
   1   0   2  133.24    4.70
   1   0   3  400.47   14.82
  -1   0  -3  418.48   14.84
   1   0   3  390.07   14.57
   1   0   3  412.05   14.51
  -1   0  -3  391.63   14.57
   1   0   4  116.92    4.52
   1   0   4  109.72    4.18
   1   0   4  114.22    4.10
  -1   0  -4  107.43    4.18
   1   0   5   90.69    3.70
   1   0   5   84.78    3.21
   1   0   5   89.57    3.29
  -1   0  -5   84.68    3.29
   1   0   6  116.53    4.85
   1   0   6  119.30    4.39
   1   0   6  118.92    4.33
  -1   0  -6  112.11    4.41
   1   0   7   25.96    1.64
   1   0   7   24.33    1.33
   1   0   7   26.60    1.14
   1   0   7   25.33    1.08
  -1   0  -7   25.33    1.15
   1   0   8    0.81    0.52
   1   0   8   -0.38    0.77
   1   0   8    0.73    0.27
   1   0   8    0.54    0.29
  -1   0  -8    0.52    0.38
   1   0   9   10.18    1.02
   1   0   9    9.89    0.94
   1   0   9    9.45    1.31
   1   0   9   10.34    0.60
   1   0   9   11.16    0.62
  -1   0  -9   10.91    0.67
   1   0  10    0.77    0.79
   1   0  10    1.17    0.35
   1   0  10    1.40    0.38
   1   0  10   -0.37    1.23
   1   0  10    0.64    0.75
   1   0  11   24.98    1.67
   1   0  11   28.46    2.12
   1   0  11   24.19    1.56
   1   0  11   21.82    1.02
   1   0  12   53.87    2.54
   1   0  12   49.23    3.04
   1   0  12   47.11    2.64
   1   0  13    6.99    1.64
   1   0  13    9.83    1.15
   1   0  13    7.33    1.31
   1   0  14    8.76    1.21
   1   0  14    9.64    1.81
   1   0  14    7.26    1.44
   1   0  15    0.87    1.64
   1   0  15    1.23    1.12
   1   0  15    2.33    1.37
   1   0  16   -0.37    1.23
   1   0  16    0.58    1.50
   1   0  17    5.87    1.75
  -1  -1  18    3.89    1.40
  -1  -1  17   13.76    1.56
  -1  -1  17   11.80    1.85
  -1  -1  16    4.62    1.29
  -1  -1  16    4.23    1.48
  -1  -1  15   -1.77    1.10
  -1  -1  15    0.10    1.23
  -1  -1  14  112.13    4.77
  -1  -1  14  111.28    5.00
  -1  -1  13   43.11    2.33
  -1  -1  13   49.73    2.62
  -1  -1  13   42.19    2.52
  -1  -1  12   36.32    2.02
  -1  -1  12   38.55    2.27
  -1  -1  12   39.03    2.27
  -1  -1  11   26.98    1.60
  -1  -1  11   29.85    1.81
  -1  -1  11   21.67    1.66
  -1  -1  10    0.35    0.75
  -1  -1  10    0.37    0.15
  -1  -1  10    0.92    0.85
  -1  -1  10    0.52    0.62
  -1  -1   9   10.93    1.02
  -1  -1   9   10.34    0.44
  -1  -1   9   13.09    1.08
  -1  -1   9   11.41    0.90
  -1  -1   8  200.58    7.26
  -1  -1   8  190.09    7.62
  -1  -1   7  153.64    5.83
  -1  -1   7  147.92    5.77
  -1  -1   6   58.45    2.35
   1   1  -6   54.81    2.04
   1   1  -6   56.31    2.35
  -1  -1   6   56.16    2.35
  -1  -1   5   -0.06    0.37
   1   1  -5    0.37    0.46
  -1  -1   5    0.19    0.38
   1   1  -4  240.21    8.70
  -1  -1   4  233.34    8.60
  -1  -1   2    0.77    0.29
  -1  -1   2    0.98    0.31
   1   1  -2    0.46    0.21
   1   1  -1  174.66    1.02
   1   1  -1  175.73    0.79
  -1  -1   1  162.38    1.17
  -1  -1   0    0.00    0.06
   1   1   0 1171.17    2.00
  -1  -1  -1  392.42   14.32
  -1  -1  -1  404.26   14.40
   1   1   1  398.33   14.40
   1   1   2  302.14   10.84
  -1  -1  -2  303.60   10.84
   1   1   2  282.07   10.93
  -1  -1  -2  304.43   10.91
   1   1   3  165.55    6.74
  -1  -1  -3  174.42    6.35
   1   1   3  172.65    6.35
  -1  -1  -3  178.99    6.43
   1   1   3  173.69    6.45
   1   1   4  104.81    4.39
   1   1   4  105.85    3.91
   1   1   4  111.07    4.00
  -1  -1  -4   99.65    3.98
   1   1   5   70.92    3.16
   1   1   5   68.15    2.56
  -1  -1  -5   65.20    2.66
   1   1   5   67.48    2.66
   1   1   6  222.14    8.87
   1   1   6  245.11    9.37
   1   1   6  237.72    8.68
   1   1   6  248.83    8.78
  -1  -1  -6  236.22    8.76
   1   1   7    4.29    0.60
   1   1   7    4.72    1.02
   1   1   7    4.14    0.56
   1   1   7    4.27    0.40
  -1  -1  -7    3.52    0.46
   1   1   7    4.58    0.46
   1   1   8    2.19    0.60
   1   1   8    1.85    0.96
   1   1   8    2.02    0.54
   1   1   8    2.04    0.38
   1   1   8    2.71    0.40
  -1  -1  -8    2.48    0.46
   1   1   9   14.70    1.54
   1   1   9   14.11    1.10
   1   1   9   14.09    0.81
   1   1   9   13.59    0.75
  -1  -1  -9   15.15    0.85
   1   1   9   13.40    1.15
   1   1  10    6.14    0.98
   1   1  10    6.12    1.40
   1   1  10    7.66    0.96
   1   1  10    6.52    0.56
   1   1  10    6.27    0.58
   1   1  11   57.18    3.25
   1   1  11   53.20    2.48
   1   1  11   49.58    2.10
   1   1  11   55.12    2.66
   1   1  12   80.77    3.54
   1   1  12   91.38    4.41
   1   1  12   76.66    3.70
   1   1  13   12.32    1.96
   1   1  13   14.22    1.25
   1   1  13   14.76    1.50
   1   1  14    2.02    1.69
   1   1  14    0.73    0.98
   1   1  14    1.21    1.21
   1   1  15   13.05    2.14
   1   1  15   11.36    1.39
   1   1  15   11.91    1.58
   1   1  16    1.69    1.44
   1   1  17    2.31    1.60
  -1  -2  18    8.22    1.50
  -1  -2  17    1.60    1.27
  -1  -2  17   -0.75    1.56
  -1  -2  16   29.66    2.04
  -1  -2  16   28.02    2.27
  -1  -2  15   30.47    2.02
  -1  -2  15   32.56    2.25
  -1  -2  14    0.40    0.96
  -1  -2  14    1.48    1.21
  -1  -2  13    3.50    1.02
  -1  -2  13    4.12    1.17
  -1  -2  13    4.45    1.04
  -1  -2  12   59.01    3.00
  -1  -2  12   68.30    3.04
  -1  -2  12   70.21    3.25
  -1  -2  11   16.47    1.25
  -1  -2  11   16.51    1.27
  -1  -2  10    2.17    0.71
  -1  -2  10    5.27    0.81
  -1  -2   9    7.29    0.73
   1   2  -9    4.73    0.33
  -1  -2   9    4.91    0.73
  -1  -2   8  162.74    6.00
   1   2  -8  157.35    5.74
  -1  -2   8  150.14    6.08
  -1  -2   7  282.99   10.34
   1   2  -7  275.02   10.16
  -1  -2   7  302.64   10.51
  -1  -2   6    0.90    0.33
   1   2  -6   -0.10    0.58
  -1  -2   5    2.56    0.27
   1   2  -5    2.02    0.40
  -1  -2   4   18.36    0.96
  -1  -2   3  358.32   13.20
   1   2  -3  362.40   13.22
   1   2  -3  364.11   13.07
  -1  -2   2 1110.70   39.74
   1   2  -2 1109.14   39.74
  -1  -2   2 1105.94   39.67
   1   2  -2 1098.05   39.67
   1   2  -1  653.22   23.35
  -1  -2   1  637.21   23.33
  -1  -2   1  655.24   23.33
   1   2  -1  646.81   23.31
   1   2  -1  644.93   23.42
   1   2   0  149.37    5.35
  -1  -2   0  147.42    5.35
   1   2   0  144.13    5.39
   1   2   1   91.48    3.27
   1   2   1   81.93    3.45
  -1  -2  -1   88.61    3.43
   1   2   2   45.73    1.79
  -1  -2  -2   46.61    1.79
   1   2   2   48.08    1.75
  -1  -2  -2   47.38    1.91
   1   2   2   38.07    1.91
   1   2   3  632.36   21.92
  -1  -2  -3  611.00   21.92
  -1  -2  -3  574.24   22.00
   1   2   3  611.86   22.02
   1   2   3  594.54   21.92
   1   2   4  191.07    7.04
   1   2   4  175.96    6.43
  -1  -2  -4  173.89    6.43
  -1  -2  -4  169.56    6.51
   1   2   4  177.18    6.49
   1   2   4  169.90    6.52
   1   2   5  143.73    5.95
   1   2   5  142.55    5.25
  -1  -2  -5  146.08    5.25
   1   2   5  137.28    5.35
   1   2   5  142.15    5.35
  -1  -2  -5  134.47    5.33
   1   2   6    4.73    0.58
   1   2   6    6.37    1.12
   1   2   6    5.31    0.52
  -1  -2  -6    5.18    0.44
   1   2   6    5.68    0.46
  -1  -2  -6    5.31    0.56
   1   2   6    6.31    0.58
   1   2   7   19.61    1.67
   1   2   7   17.11    0.98
   1   2   7   16.40    0.87
   1   2   7   19.69    1.02
   1   2   7   19.00    1.10
  -1  -2  -7   18.61    1.00
   1   2   8   45.40    1.96
   1   2   8   46.75    2.64
   1   2   8   41.21    1.75
   1   2   8   42.32    2.04
   1   2   8   42.44    1.89
   1   2   9   30.45    1.62
   1   2   9   32.62    2.33
   1   2   9   30.12    1.37
   1   2   9   30.47    1.46
   1   2   9   33.51    1.73
   1   2  10    1.42    0.69
   1   2  10    2.00    1.39
   1   2  10    1.91    0.89
   1   2  10    2.31    0.56
   1   2  11   23.04    2.19
   1   2  11   19.80    1.37
   1   2  11   22.07    1.54
   1   2  12   16.44    1.25
   1   2  12   19.36    2.23
   1   2  12   16.11    1.44
   1   2  13   11.64    1.15
   1   2  13   10.08    2.08
   1   2  13    9.31    1.31
   1   2  14   14.13    2.31
   1   2  14   13.68    1.54
   1   2  15   -1.40    2.14
   1   2  15    4.97    1.37
   1   2  16   13.28    1.71
   1   2  17   -0.29    1.60
  -1  -3  18   -0.69    1.40
  -1  -3  17    4.04    1.42
  -1  -3  17    6.20    1.73
  -1  -3  16   -0.38    1.21
  -1  -3  16    0.62    1.40
  -1  -3  15   12.66    1.50
  -1  -3  15   18.44    1.79
  -1  -3  14   19.98    1.64
  -1  -3  13  154.10    6.31
  -1  -3  12    2.17    0.89
  -1  -3  12    3.98    0.79
  -1  -3  11    2.93    0.83
  -1  -3  11    2.39    0.69
   1   3 -11    3.79    0.38
  -1  -3  10    4.14    0.94
  -1  -3  10    4.60    0.64
   1   3 -10    3.91    0.38
  -1  -3  10    5.77    0.85
  -1  -3   9    0.67    0.42
   1   3  -9    0.77    0.29
  -1  -3   9   -0.10    0.62
  -1  -3   8   27.29    1.23
  -1  -3   7   20.15    0.92
   1   3  -7   19.15    1.06
   1   3  -6 1714.44   59.26
  -1  -3   6 1639.96   59.16
  -1  -3   6 1550.23   59.39
  -1  -3   5   57.66    2.25
   1   3  -5   60.72    2.33
   1   3  -5   62.84    2.21
  -1  -3   5   58.62    2.50
   1   3  -5   58.37    2.52
   1   3  -4  236.70    8.51
  -1  -3   4  234.53    8.45
   1   3  -4  230.60    8.45
   1   3  -4  240.07    8.68
  -1  -3   4  229.80    8.64
   1   3  -3  389.65   14.32
  -1  -3   3  403.53   14.45
   1   3  -3  427.58   14.49
   1   3  -3  387.36   14.32
  -1  -3   3  401.01   14.32
   1   3  -2   73.85    2.91
  -1  -3   2   74.46    2.89
   1   3  -2   74.90    2.81
  -1  -3   2   77.70    2.81
   1   3  -1   17.26    0.75
  -1  -3   1   16.26    0.71
   1   3  -1   15.70    0.73
  -1  -3   1   15.45    0.71
   1   3  -1   16.09    0.89
  -1  -3   0  208.32    7.60
   1   3   0  212.82    7.62
   1   3   0  211.97    7.66
  -1  -3   0  205.70    7.66
   1   3   1   21.31    0.83
   1   3   1   21.46    1.08
   1   3   2 1377.02   48.40
   1   3   2 1265.43   48.50
  -1  -3  -2 1353.56   48.52
   1   3   2 1364.41   48.65
   1   3   2 1337.72   48.44
   1   3   3  368.04   13.20
  -1  -3  -3  361.63   13.22
   1   3   3  356.70   13.36
   1   3   3  364.23   13.18
   1   3   4 1991.17   72.48
  -1  -3  -4 2051.47   72.50
   1   3   4 2004.26   72.50
   1   3   4 2023.05   72.63
  -1  -3  -5  670.66   24.50
   1   3   5  672.33   24.48
   1   3   5  710.46   24.58
   1   3   5  656.40   24.63
   1   3   6   20.38    1.04
   1   3   6   23.06    1.87
  -1  -3  -6   22.07    1.04
   1   3   6   21.15    1.02
   1   3   6   22.27    1.15
   1   3   6   20.86    1.19
   1   3   7   32.43    1.46
   1   3   7   36.78    2.33
  -1  -3  -7   31.66    1.40
   1   3   7   31.29    1.42
   1   3   7   32.99    1.58
   1   3   7   30.50    1.54
   1   3   8    1.44    1.29
   1   3   8    0.94    0.54
   1   3   8    2.23    0.67
   1   3   8    1.44    0.54
   1   3   9   11.86    1.81
   1   3   9   14.92    1.02
   1   3   9   14.22    1.00
   1   3   9   16.26    1.21
   1   3  10    2.48    1.50
   1   3  10    2.94    0.69
   1   3  10    4.75    0.92
   1   3  10    4.41    0.71
   1   3  11    1.10    0.71
   1   3  11    0.13    1.62
   1   3  11    0.12    0.85
   1   3  12   57.99    2.62
   1   3  12   62.39    3.77
   1   3  12   53.50    2.77
   1   3  13    3.70    1.12
   1   3  13    3.16    1.83
   1   3  14   13.72    1.50
   1   3  14   13.65    2.35
   1   3  15    0.50    1.40
   1   3  15   -0.17    2.10
   1   3  16    1.77    2.41
  -1  -4  17    0.79    1.52
  -1  -4  17    2.73    1.39
  -1  -4  16   -0.08    1.17
  -1  -4  15   96.61    4.41
  -1  -4  14    7.08    1.25
  -1  -4  13   -0.75    1.12
  -1  -4  13   -1.50    1.00
  -1  -4  12    1.77    1.15
  -1  -4  12    0.77    0.90
  -1  -4  11    6.56    0.67
  -1  -4  11    8.95    1.25
  -1  -4  11    7.08    1.04
  -1  -4  10   88.28    3.66
   1   4 -10   98.33    3.58
  -1  -4   9  133.99    5.04
  -1  -4   8   21.59    1.00
   1   4  -8   25.37    1.21
  -1  -4   7   98.50    3.73
   1   4  -7  106.91    3.91
  -1  -4   7  101.29    4.10
  -1  -4   6  370.10   14.16
   1   4  -6  401.93   14.26
   1   4  -6  401.06   14.13
  -1  -4   6  414.09   14.51
   1   4  -6  387.03   14.45
   1   4  -5   64.80    2.19
   1   4  -5   54.29    2.08
  -1  -4   5   54.45    2.08
   1   4  -5   52.23    2.37
  -1  -4   5   52.25    2.35
   1   4  -4    6.66    0.46
  -1  -4   4    6.95    0.38
   1   4  -4    6.24    0.38
  -1  -4   4    5.60    0.60
   1   4  -4    6.76    0.71
   1   4  -3  117.28    4.35
  -1  -4   3  112.49    4.45
   1   4  -3  116.38    4.48
   1   4  -3  119.15    4.31
  -1  -4   3  117.19    4.33
  -1  -4   2   79.97    3.12
   1   4  -2   86.07    3.18
   1   4  -2   80.68    3.06
  -1  -4   2   81.78    3.08
  -1  -4   1   50.67    1.96
   1   4  -1   51.21    2.00
   1   4  -1   49.92    1.96
  -1  -4   1   50.23    1.98
  -1  -4   1   50.91    1.89
   1   4   0  265.05    9.91
  -1  -4   0  281.24    9.87
   1   4   0  273.89    9.95
  -1  -4   0  268.83    9.95
  -1  -4  -1   23.77    0.90
   1   4   1   23.46    0.92
   1   4   1   21.54    1.04
   1   4   1   24.48    1.23
   1   4   1   23.60    0.89
  -1  -4  -1   22.92    0.92
  -1  -4  -2   22.00    0.92
   1   4   2   22.79    0.87
  -1  -4  -2   20.05    1.02
   1   4   2   22.71    1.23
   1   4   2   22.19    0.89
   1   4   3    3.81    0.37
   1   4   3    3.73    0.23
   1   4   3    3.54    0.46
  -1  -4  -3    3.52    0.42
   1   4   3    3.58    0.62
   1   4   4  328.20   11.82
  -1  -4  -4  317.02   11.84
   1   4   4  329.82   12.01
   1   4   4  321.06   11.78
   1   4   5   21.21    1.02
  -1  -4  -5   25.17    1.14
   1   4   5   23.65    1.12
   1   4   5   23.85    1.14
   1   4   5   25.52    1.31
   1   4   6   34.30    1.48
  -1  -4  -6   36.53    1.58
   1   4   6   34.32    1.62
   1   4   6   35.53    1.73
   1   4   7    9.62    0.85
   1   4   7    9.89    0.71
   1   4   7   10.32    1.62
  -1  -4  -7    9.74    0.71
   1   4   7   10.20    0.90
   1   4   8    1.27    0.67
   1   4   8    1.46    0.52
   1   4   8    3.35    1.52
  -1  -4  -8    1.04    0.52
   1   4   8    1.42    0.65
   1   4   9   -0.13    1.64
   1   4   9   -0.04    0.56
   1   4   9    0.46    0.69
   1   4   9    0.04    0.67
   1   4  10    0.27    0.58
   1   4  10   -0.13    1.66
   1   4  10    0.71    0.83
   1   4  10    0.90    0.73
   1   4  11   -0.29    0.87
   1   4  11   -1.54    1.73
   1   4  12    9.12    1.23
   1   4  12   10.55    2.19
   1   4  13   10.80    1.40
   1   4  13    9.57    2.27
   1   4  14    2.33    1.19
   1   4  14    2.89    2.37
   1   4  15    5.87    2.58
   1   4  16   20.55    3.08
  -1  -5  17    0.62    1.35
  -1  -5  16    6.29    1.60
  -1  -5  16    5.97    1.35
  -1  -5  15    6.85    1.50
  -1  -5  15   10.68    1.42
  -1  -5  14    8.20    1.40
  -1  -5  14    7.43    1.25
  -1  -5  13   -1.79    1.23
  -1  -5  13    0.08    0.94
  -1  -5  12   31.12    2.10
  -1  -5  11    4.39    0.50
  -1  -5  10    2.17    0.40
  -1  -5   9   31.47    1.33
  -1  -5   9   32.24    1.77
   1   5  -9   33.81    1.56
  -1  -5   8   89.11    3.46
   1   5  -8   98.60    3.64
  -1  -5   8   97.75    3.89
   1   5  -7   11.09    0.69
   1   5  -7    9.06    0.44
  -1  -5   7   11.18    0.89
   1   5  -6   63.26    2.44
   1   5  -6   61.61    2.31
  -1  -5   6   60.30    2.31
  -1  -5   6   62.43    2.64
   1   5  -5 1054.36   38.34
   1   5  -5 1082.08   38.24
  -1  -5   5 1066.99   38.24
  -1  -5   5 1036.58   38.49
   1   5  -5 1035.23   38.49
   1   5  -4 1211.18   44.11
  -1  -5   4 1242.92   44.07
   1   5  -4 1209.18   44.05
   1   5  -4 1212.64   44.27
  -1  -5   4 1260.45   44.25
   1   5  -3 1389.01   51.94
  -1  -5   3 1440.94   52.02
   1   5  -3 1505.85   52.06
  -1  -5   3 1446.27   51.93
   1   5  -3 1455.56   51.93
   1   5  -2    0.40    0.44
  -1  -5   2    0.08    0.29
  -1  -5   2    0.50    0.31
   1   5  -2    0.90    0.37
  -1  -5   1   77.87    2.94
   1   5  -1   83.07    3.00
   1   5  -1   74.02    2.94
  -1  -5   1   76.96    2.98
  -1  -5   1   76.43    2.87
  -1  -5   0 1142.45   40.94
   1   5   0 1150.90   40.99
  -1  -5   0 1168.74   41.05
   1   5   0 1093.18   41.03
  -1  -5   0 1138.51   40.92
  -1  -5  -1   43.09    1.58
   1   5   1   44.61    1.64
   1   5   1   43.05    1.75
   1   5   1   39.97    1.58
   1   5   1   41.13    1.98
  -1  -5  -1   43.80    1.62
   1   5   2  115.96    4.12
   1   5   2  118.19    4.54
  -1  -5  -2  106.89    4.18
   1   5   3   10.41    0.69
  -1  -5  -3   10.59    0.65
   1   5   3    9.37    0.50
   1   5   3   10.30    0.87
   1   5   4    5.85    0.27
   1   5   4    4.27    0.31
  -1  -5  -4    5.99    0.52
   1   5   4    5.95    0.44
   1   5   4    5.37    0.75
   1   5   5   73.71    2.81
   1   5   5   75.66    2.75
  -1  -5  -5   72.77    2.98
   1   5   5   77.83    3.21
   1   5   5   71.92    2.91
   1   5   6   22.73    1.04
  -1  -5  -6   23.06    1.19
   1   5   6   24.87    1.19
   1   5   6   25.77    1.44
   1   5   7    3.14    0.64
   1   5   7    3.02    0.44
   1   5   7    1.79    1.58
  -1  -5  -7    3.43    0.58
   1   5   7    2.83    0.77
   1   5   8    4.04    0.77
   1   5   8    3.98    1.73
   1   5   8    4.08    0.52
  -1  -5  -8    4.66    0.69
   1   5   8    3.96    0.89
   1   5   9   14.22    2.19
   1   5   9   13.05    0.85
   1   5   9   13.65    1.19
   1   5   9   14.95    1.14
   1   5  10   17.86    2.35
   1   5  10   15.18    1.27
   1   5  10   17.38    1.29
   1   5  11    0.87    0.81
   1   5  11    1.35    1.94
   1   5  12    5.00    1.06
   1   5  12    5.33    2.29
   1   5  13   21.40    2.93
   1   5  14   20.11    3.04
   1   5  15    6.12    2.69
  -1  -6  17   19.27    2.21
  -1  -6  17   20.77    1.98
  -1  -6  16   -0.21    1.39
  -1  -6  16   -1.31    1.31
  -1  -6  15    4.43    1.42
  -1  -6  15    5.87    1.31
  -1  -6  14   -0.10    1.21
  -1  -6  14   -0.94    1.10
  -1  -6  13    3.64    1.31
  -1  -6  12   11.64    1.40
  -1  -6  11    5.93    1.08
  -1  -6  10   87.03    3.41
  -1  -6  10  116.55    4.12
   1   6  -9   64.07    2.66
  -1  -6   9   63.34    2.93
   1   6  -8  244.90    9.16
   1   6  -8  247.48    8.97
  -1  -6   8  251.99    9.45
   1   6  -7  465.29   16.78
  -1  -6   7  454.12   16.63
   1   6  -7  463.86   16.63
  -1  -6   7  468.04   17.03
   1   6  -6  144.09    5.35
   1   6  -6  142.84    5.20
  -1  -6   6  138.59    5.20
  -1  -6   6  140.57    5.50
   1   6  -5  202.37    7.56
   1   6  -5  204.20    7.49
  -1  -6   5  202.68    7.49
  -1  -6   5  210.63    7.72
   1   6  -4   13.30    0.79
  -1  -6   4   14.51    0.73
   1   6  -4   14.68    0.73
   1   6  -4   14.95    0.96
  -1  -6   4   13.16    0.85
   1   6  -3    1.19    0.44
  -1  -6   3    0.85    0.40
   1   6  -3    0.89    0.50
   1   6  -3    1.19    0.37
  -1  -6   3    0.89    0.33
   1   6  -2  157.95    5.93
  -1  -6   2  156.39    5.89
   1   6  -2  157.20    5.87
  -1  -6   2  156.03    5.89
  -1  -6   2  160.82    5.79
   1   6  -1   55.56    2.16
  -1  -6   1   50.62    2.08
   1   6  -1   55.20    2.16
  -1  -6   1   54.68    2.16
  -1  -6   1   52.89    2.04
   1   6   0  233.49    7.97
  -1  -6   0  215.84    7.91
   1   6   0  207.64    8.03
  -1  -6   0  217.21    8.04
  -1  -6   0  214.75    7.89
   1   6   1  220.06    7.51
  -1  -6  -1  206.57    7.47
   1   6   1  200.68    7.64
  -1  -6  -1  196.06    7.66
  -1  -6  -1  202.33    7.51
   1   6   1  195.94    7.91
   1   6   2  167.79    6.14
  -1  -6  -2  171.29    6.18
   1   6   2  167.27    6.60
  -1  -6  -3    4.75    0.52
   1   6   3    3.66    0.71
  -1  -6  -4   59.64    2.46
   1   6   4   57.85    2.71
   1   6   4   59.68    2.29
   1   6   5    0.21    0.35
  -1  -6  -5   -0.12    0.44
   1   6   5   -0.15    0.69
   1   6   6   39.90    1.44
   1   6   6   35.66    1.46
  -1  -6  -6   42.03    1.79
   1   6   6   42.96    2.12
   1   6   6   37.63    1.67
   1   6   7    0.25    0.54
   1   6   7    0.37    0.31
  -1  -6  -7    0.64    0.58
   1   6   7   -0.56    0.90
   1   6   8   31.16    2.79
  -1  -6  -8   29.41    1.50
   1   6   8   26.44    1.46
   1   6   8   28.68    1.75
   1   6   9    0.31    0.71
   1   6   9   -0.96    1.94
  -1  -6  -9    0.94    0.65
   1   6   9   -1.29    0.92
   1   6  10   13.03    2.42
   1   6  10   11.91    1.25
   1   6  10   13.65    1.14
   1   6  11    0.90    2.17
   1   6  12   30.52    3.33
   1   6  13   29.87    3.46
   1   6  14    8.14    2.83
  -1  -7  16    1.19    1.50
  -1  -7  16   -0.54    1.29
  -1  -7  15    4.10    1.46
  -1  -7  14   -0.87    1.33
  -1  -7  13    2.73    1.29
  -1  -7  13    2.21    1.08
  -1  -7  12    0.13    1.02
  -1  -7  11   65.03    3.14
  -1  -7  10   30.72    1.89
  -1  -7   9  133.41    5.45
   1   7  -8    3.83    0.65
   1   7  -8    3.23    0.35
  -1  -7   8    2.87    0.85
   1   7  -7  113.42    4.10
  -1  -7   7  101.18    3.91
   1   7  -7  104.99    3.93
  -1  -7   7  103.85    4.29
   1   7  -6  454.09   16.46
   1   7  -6  447.23   16.30
  -1  -7   6  449.18   16.30
  -1  -7   6  451.60   16.61
   1   7  -5  100.31    3.95
   1   7  -5  101.81    3.87
  -1  -7   5  103.62    3.87
  -1  -7   5  104.62    4.10
   1   7  -4   22.09    1.10
  -1  -7   4   21.38    1.15
   1   7  -4   20.94    1.02
  -1  -7   4   20.96    1.00
   1   7  -3   12.93    0.85
  -1  -7   3   12.70    0.81
   1   7  -3   12.28    0.75
  -1  -7   3   13.43    0.75
  -1  -7   3   12.78    0.69
  -1  -7   2   22.36    1.08
   1   7  -2   21.63    1.08
  -1  -7   2   22.50    1.10
  -1  -7   2   23.58    1.00
  -1  -7   1    9.49    0.58
  -1  -7   1    9.60    0.67
  -1  -7   0   37.61    1.48
  -1  -7   0   36.86    1.66
  -1  -7   0   37.93    1.48
  -1  -7  -1   10.97    0.48
  -1  -7  -1   10.68    0.75
  -1  -7  -1   10.78    0.56
   1   7   1   10.99    1.04
   1   7   2   41.57    2.16
  -1  -7  -2   42.59    1.66
   1   7   2   41.65    1.58
  -1  -7  -3    5.68    0.62
   1   7   3    6.99    0.38
   1   7   3    7.27    0.94
  -1  -7  -4   18.13    1.06
   1   7   4   18.13    1.33
  -1  -7  -5   37.41    1.77
   1   7   5   37.72    1.54
   1   7   5   34.95    2.04
  -1  -7  -6   33.18    1.67
   1   7   6   33.51    1.96
   1   7   6   33.37    1.50
  -1  -7  -7   29.06    1.54
   1   7   7   31.12    1.85
   1   7   7   29.12    1.42
   1   7   8    3.14    1.91
  -1  -7  -8    3.08    0.75
   1   7   8    2.02    1.04
   1   7   9   -0.89    2.06
  -1  -7  -9    0.50    0.71
   1   7   9    0.13    0.96
   1   7  10   13.38    2.52
   1   7  10    9.05    1.29
   1   7  11    3.14    2.29
   1   7  12   68.23    4.83
   1   7  13    4.35    2.75
  -1  -8  16   10.60    1.91
  -1  -8  15   30.25    2.41
  -1  -8  15   30.39    2.23
  -1  -8  14    0.10    1.27
  -1  -8  14    0.08    1.19
  -1  -8  13   16.03    1.75
  -1  -8  13   14.90    1.54
  -1  -8  12   10.53    1.27
  -1  -8  11   87.93    3.98
  -1  -8  10   17.73    1.44
  -1  -8   9   52.77    2.62
  -1  -8   8   98.35    4.16
   1   8  -7    0.46    0.40
  -1  -8   7    0.21    0.37
  -1  -8   7    0.25    0.75
   1   8  -6  199.81    7.91
  -1  -8   6  214.78    7.78
   1   8  -6  211.92    7.76
  -1  -8   6  212.24    8.04
   1   8  -5    0.62    0.56
  -1  -8   5    0.42    0.60
  -1  -8   5    0.04    0.38
   1   8  -5    0.37    0.44
   1   8  -4    3.27    0.60
  -1  -8   4    3.12    0.62
  -1  -8   4    3.68    0.48
   1   8  -4    3.56    0.54
  -1  -8   4    3.43    0.48
   1   8  -3   36.28    1.79
  -1  -8   3   40.30    1.75
  -1  -8   3   38.55    1.71
  -1  -8   3   41.09    1.64
  -1  -8   2   28.46    1.31
  -1  -8   2   28.02    1.33
  -1  -8   2   27.75    1.21
   1   8  -2   27.89    1.67
  -1  -8   1  123.06    4.58
  -1  -8   1  120.29    4.72
  -1  -8   0   82.80    3.08
  -1  -8   0   84.05    3.29
  -1  -8   0   80.64    3.08
  -1  -8  -1   26.06    1.00
  -1  -8  -1   26.35    1.33
   1   8   1   25.15    1.67
  -1  -8  -1   24.67    1.08
  -1  -8  -2    1.54    0.33
  -1  -8  -2    1.06    0.54
   1   8   2   -0.38    0.85
   1   8   3   52.37    2.00
   1   8   3   57.29    2.68
  -1  -8  -4    1.29    0.58
   1   8   4    2.12    0.90
   1   8   4    0.58    0.31
  -1  -8  -5  119.17    4.77
   1   8   5  123.17    5.12
  -1  -8  -6  114.47    4.58
   1   8   6  114.55    4.93
  -1  -8  -7   59.12    2.68
   1   8   7   62.28    3.04
   1   8   8    2.71    2.04
  -1  -8  -8    1.64    0.75
   1   8   8    2.42    1.08
   1   8   9   35.60    3.43
  -1  -8  -9   35.89    1.92
   1   8   9   39.09    2.31
   1   8  10   -0.21    2.41
   1   8  11   59.37    4.48
   1   8  12   16.69    3.21
  -1  -9  16   53.31    3.31
  -1  -9  15   22.52    1.98
  -1  -9  15   20.09    2.12
  -1  -9  14    4.91    1.33
  -1  -9  14    5.20    1.56
  -1  -9  13    5.99    1.33
  -1  -9  13    7.93    1.46
  -1  -9  12   76.27    3.64
  -1  -9  11   89.13    4.02
   1   9 -11   88.47    3.89
  -1  -9  10   25.19    1.71
  -1  -9   9   -0.25    0.96
  -1  -9   8   42.71    2.17
  -1  -9   8   40.72    1.71
  -1  -9   7   16.38    1.25
  -1  -9   7   14.80    0.85
  -1  -9   6   16.05    1.19
  -1  -9   6   16.36    0.90
   1   9  -5   38.86    1.91
  -1  -9   5   41.99    2.00
  -1  -9   5   43.00    1.81
  -1  -9   5   42.49    1.81
   1   9  -4  157.64    6.08
  -1  -9   4  164.63    6.08
  -1  -9   4  155.26    5.99
  -1  -9   4  156.85    5.91
  -1  -9   3   54.95    2.31
  -1  -9   3   54.72    2.31
   1   9  -3   54.68    2.73
  -1  -9   3   53.95    2.17
  -1  -9   2  158.10    5.95
  -1  -9   2  163.03    6.04
   1   9  -2  149.33    6.41
  -1  -9   1   61.61    2.44
  -1  -9   1   63.72    2.62
  -1  -9   0    9.08    0.52
  -1  -9   0   10.45    0.83
   1   9   0    9.45    1.19
  -1  -9  -1    5.29    0.73
   1   9   1    5.06    1.02
  -1  -9  -2    7.93    0.81
   1   9   2    7.35    1.14
   1   9   3    6.12    1.12
  -1  -9  -4   58.66    2.64
   1   9   4   62.30    3.04
  -1  -9  -5   16.94    1.15
   1   9   5   15.84    1.52
  -1  -9  -6   67.92    2.98
   1   9   6   69.05    3.41
  -1  -9  -7   23.63    1.46
   1   9   7   25.21    1.91
  -1  -9  -8   -0.64    0.77
   1   9   8    0.65    1.17
   1   9   9    1.85    2.39
   1   9   9    3.81    1.37
   1   9  10    0.65    2.48
   1   9  11    5.87    2.89
  -1 -10  15    3.00    1.44
  -1 -10  15    5.85    1.64
  -1 -10  14   38.76    2.58
  -1 -10  14   42.11    2.79
  -1 -10  13    9.95    1.50
  -1 -10  13   10.76    1.58
  -1 -10  12    5.72    1.29
  -1 -10  11    2.64    1.14
   1  10 -11    5.60    1.15
  -1 -10  10   45.36    2.54
   1  10 -10   52.02    2.64
  -1 -10   9   66.48    3.14
  -1 -10   8    5.70    1.00
  -1 -10   8    4.75    0.56
  -1 -10   7  102.52    4.37
  -1 -10   7  105.10    4.02
  -1 -10   6    7.01    0.96
  -1 -10   6    6.91    0.67
  -1 -10   5   31.56    1.73
  -1 -10   5   34.97    1.60
  -1 -10   4    1.04    0.64
  -1 -10   4    0.54    0.56
   1  10  -4    1.64    1.04
  -1 -10   3    8.64    0.75
  -1 -10   3    7.22    0.77
   1  10  -3    7.14    1.25
  -1 -10   2    2.12    0.50
  -1 -10   2    2.08    0.64
   1  10  -2    2.44    1.10
  -1 -10   1   37.39    1.58
  -1 -10   1   37.20    1.81
  -1 -10   0  127.62    4.95
   1  10   0  121.04    5.37
  -1 -10  -1   50.31    2.33
   1  10   1   54.12    2.79
  -1 -10  -2   39.72    1.96
   1  10   2   39.88    2.37
   1  10   3   17.26    1.66
   1  10   4   36.53    2.29
  -1 -10  -5    1.69    0.75
   1  10   5    1.98    1.23
  -1 -10  -6    0.35    0.79
   1  10   6    1.06    1.21
  -1 -10  -7    7.22    1.00
   1  10   7    7.62    1.46
  -1 -10  -8    0.54    0.89
   1  10   8   -0.64    1.35
   1  10   9    4.56    1.48
   1  10  10    8.16    3.02
  -1 -11  15    7.99    1.89
  -1 -11  14    5.52    1.58
  -1 -11  14    6.89    1.66
  -1 -11  13   30.31    2.19
  -1 -11  13   22.21    2.19
  -1 -11  12   16.51    1.69
  -1 -11  11   33.31    2.17
   1  11 -11   34.16    2.17
  -1 -11  10    0.85    1.10
   1  11 -10    1.62    1.23
  -1 -11   9    0.71    1.00
   1  11  -9    0.38    1.17
  -1 -11   8   51.98    2.64
   1  11  -8   52.12    2.85
  -1 -11   7    1.06    0.87
  -1 -11   7    1.42    0.56
   1  11  -7    0.73    1.14
  -1 -11   6   13.99    1.19
  -1 -11   6   13.91    0.94
   1  11  -6   13.90    1.50
  -1 -11   5    3.18    0.79
  -1 -11   5    4.39    0.65
   1  11  -5    0.83    1.06
  -1 -11   4    1.64    0.65
  -1 -11   4   -0.04    0.58
   1  11  -4    1.83    1.12
  -1 -11   3   56.78    2.48
  -1 -11   3   59.49    2.60
   1  11  -3   64.97    3.14
  -1 -11   2   62.53    2.69
   1  11  -2   59.78    3.16
  -1 -11   1    8.12    0.90
  -1 -11   0    2.23    0.73
   1  11   0    1.83    1.06
  -1 -11  -1    1.67    0.73
   1  11   1    1.50    1.08
  -1 -11  -2    2.39    0.77
   1  11   2    2.31    1.17
  -1 -11  -3   -0.52    0.71
   1  11   3   -0.73    1.19
   1  11   4    1.02    1.27
  -1 -11  -5    0.10    0.75
   1  11   5   -0.29    1.35
  -1 -11  -6   -0.75    0.87
   1  11   6    0.29    1.31
  -1 -11  -7    1.91    0.92
   1  11   7    1.19    1.35
   1  11   8   14.51    2.91
  -1 -11  -8   10.51    1.27
   1  11   8   11.45    1.75
  -1 -12  14    0.52    1.69
  -1 -12  13    0.81    1.44
  -1 -12  13    0.29    1.39
  -1 -12  12   78.02    3.75
  -1 -12  12   68.75    3.73
  -1 -12  11    8.39    1.44
   1  12 -11    8.78    1.52
  -1 -12  10    3.08    1.21
   1  12 -10    2.23    1.23
  -1 -12   9    3.06    1.10
   1  12  -9    5.06    1.35
  -1 -12   8   14.67    1.39
   1  12  -8   11.78    1.54
  -1 -12   7   11.12    1.15
  -1 -12   7   11.28    0.90
   1  12  -7   11.03    1.54
  -1 -12   6   16.32    1.27
  -1 -12   6   17.32    1.10
   1  12  -6   15.45    1.67
  -1 -12   5   24.23    1.37
   1  12  -5   26.41    2.02
  -1 -12   4    4.45    0.77
   1  12  -4    4.35    1.27
  -1 -12   3   22.59    1.37
   1  12  -3   23.65    1.94
  -1 -12   2    1.48    0.77
   1  12  -2    2.06    1.23
  -1 -12   1   10.55    1.02
  -1 -12   0    9.53    1.02
   1  12   0   11.34    1.52
  -1 -12  -1    2.10    0.81
   1  12   1    2.52    1.29
  -1 -12  -2    5.72    0.92
   1  12   2    7.97    1.48
  -1 -12  -3    1.67    0.85
   1  12   3    0.71    1.29
   1  12   4   -0.42    1.33
  -1 -12  -5    6.58    1.06
   1  12   5    5.23    1.62
  -1 -12  -6    1.94    1.04
   1  12   6    3.64    1.56
  -1 -12  -7    8.47    1.23
   1  12   7    8.55    1.73
   1  12   8    4.68    1.71
  -1 -13  12    0.42    1.40
  -1 -13  11    5.72    1.42
  -1 -13  10   39.47    2.41
   1  13 -10   40.22    2.66
  -1 -13   9    8.87    1.31
   1  13  -9    9.08    1.62
   1  13  -8    3.81    1.46
   1  13  -7    8.43    1.58
  -1 -13   6   19.59    1.23
   1  13  -6   19.44    1.89
  -1 -13   5    3.87    0.77
   1  13  -5    4.25    1.40
  -1 -13   4   14.55    1.15
   1  13  -4   12.84    1.71
  -1 -13   3   -0.37    0.75
   1  13  -3    1.23    1.29
  -1 -13   2    0.75    0.83
   1  13  -2    1.77    1.33
  -1 -13   1    1.33    0.83
  -1 -13   0    1.94    0.87
   1  13   0    4.21    1.35
  -1 -13  -1    0.06    0.85
   1  13   1   -1.92    1.42
  -1 -13  -2    1.27    0.87
   1  13   2    1.10    1.37
  -1 -13  -3    0.29    0.90
   1  13   3    0.33    1.46
   1  13   4   13.70    1.92
   1  13   5    8.12    1.79
   1  13   6    1.75    1.71
   1  13   7    1.29    1.71
  -1 -14  12    0.75    1.40
   1  14 -10   12.41    1.85
   1  14  -9    4.21    1.58
   1  14  -8    0.21    1.56
   1  14  -7    7.16    1.73
   1  14  -6   23.09    2.17
  -1 -14   5    0.27    0.85
   1  14  -5    2.21    1.58
  -1 -14   4    0.56    0.87
   1  14  -4   -0.44    1.46
  -1 -14   3    2.08    0.92
   1  14  -3    2.46    1.42
  -1 -14   2    3.33    0.98
   1  14  -2    2.39    1.42
  -1 -14   1    0.15    0.92
  -1 -14   0   24.73    1.66
   1  14   0   24.04    2.31
  -1 -14  -1   24.35    1.67
   1  14   1   16.26    2.06
  -1 -14  -2    7.72    1.21
   1  14   2    7.04    1.83
  -1 -14  -3    0.50    1.04
   1  14   3    0.12    1.66
   1  14   4    1.73    1.75
   1  15  -9   37.97    2.93
   1  15  -8    1.52    1.66
   1  15  -7    4.14    1.77
   1  15  -6    7.16    1.83
  -1 -15   5   12.86    1.21
   1  15  -5   11.80    1.98
  -1 -15   4    1.44    1.00
   1  15  -4   -0.85    1.62
  -1 -15   3    0.87    0.94
   1  15  -3    0.12    1.54
  -1 -15   2    0.06    1.02
   1  15  -2    1.60    1.64
  -1 -15   1    3.46    1.15
  -1 -15   0    1.83    1.12
  -1 -16   4    6.08    1.15
  -1 -16   3   11.87    1.35
   2 -17   2   69.90    3.27
   2 -17   3   15.22    1.46
   2 -17   4    1.60    1.08
   2 -16  -2   19.78    1.62
  -2  16   2   16.71    2.19
   2 -16  -1    1.79    1.04
  -2  16   1    4.72    1.75
   2 -16   0   12.72    1.31
  -2  16   0   12.63    2.00
   2 -16   1    5.79    1.12
   2 -16   2    1.08    0.94
   2 -16   3   46.15    2.37
   2 -16   4   37.78    2.02
  -2  15   7    2.33    1.81
  -2  15   6   11.45    1.98
  -2  15   5    2.04    1.64
   2 -15  -4   -0.42    1.02
  -2  15   4    0.46    1.58
   2 -15  -3    1.23    1.00
  -2  15   3    3.27    1.62
   2 -15  -2    4.85    1.02
  -2  15   2    5.27    1.62
   2 -15  -1   22.65    1.54
  -2  15   1   20.59    2.12
   2 -15   0   50.14    2.50
   2 -15   1    7.16    1.06
   2 -15   2   -0.29    0.83
   2 -15   3    7.14    1.00
   2 -15   4    3.77    0.92
   2 -15   5    1.67    0.79
   2 -15  11   17.09    1.89
  -2  14   8    3.21    1.79
   2 -14  -7    8.99    1.25
  -2  14   7   10.35    1.85
   2 -14  -6    6.51    1.15
  -2  14   6    5.35    1.69
  -2  14   5   15.97    1.92
   2 -14  -4   10.57    1.17
  -2  14   4   10.70    1.71
   2 -14  -3   23.96    1.58
  -2  14   3   21.67    2.06
   2 -14  -2    5.43    0.96
  -2  14   2    5.64    1.50
   2 -14  -1   23.79    1.54
   2 -14   0   48.21    2.35
   2 -14   1   50.00    2.39
   2 -14   2    0.13    0.81
   2 -14   3    6.62    0.96
   2 -14   4    5.93    0.85
   2 -14   5   12.18    1.06
   2 -14   6   -0.19    0.73
   2 -14   7    2.66    1.06
   2 -14   8   25.58    1.85
   2 -14   9    7.51    1.40
   2 -14  10    7.37    1.54
   2 -14  11    5.47    1.54
   2 -14  12    4.62    1.52
   2 -13  -9    2.23    1.10
   2 -13  -8   17.19    1.46
  -2  13   8   17.65    1.92
   2 -13  -7   31.72    1.91
  -2  13   7   34.28    2.44
   2 -13  -6   31.72    1.85
  -2  13   6   29.04    2.25
  -2  13   5   40.05    2.64
  -2  13   4   17.55    1.81
   2 -13  -3    0.60    0.75
  -2  13   3    3.95    1.31
   2 -13  -2    5.54    0.92
   2 -13  -1    4.39    0.89
   2 -13   0   32.06    1.73
   2 -13   1    6.68    0.89
   2 -13   2    0.12    0.69
   2 -13   3    2.02    0.73
   2 -13   4   38.20    2.04
   2 -13   4   44.65    2.00
   2 -13   5    0.62    0.89
   2 -13   5    1.50    0.67
   2 -13   6   51.48    2.54
   2 -13   6   49.65    2.23
   2 -13   7   43.55    2.39
   2 -13   8   16.20    1.50
   2 -13   9    1.29    1.08
   2 -13  10    0.89    1.25
   2 -13  11    0.87    1.39
   2 -13  12   17.71    1.96
   2 -13  13    2.02    1.56
   2 -12 -11   -0.94    1.02
   2 -12 -10    2.54    1.06
   2 -12  -9    6.20    1.10
  -2  12   9    6.58    1.44
   2 -12  -8    4.87    0.98
  -2  12   8    5.00    1.42
   2 -12  -7    0.10    0.81
  -2  12   7   -0.87    1.25
   2 -12  -6    0.06    0.81
  -2  12   6   -0.25    1.17
   2 -12  -5    3.93    0.87
  -2  12   5    2.75    1.19
  -2  12   4   26.17    1.94
   2 -12  -3  106.08    4.33
   2 -12  -2  223.50    8.53
   2 -12  -1  197.19    7.56
   2 -12   0   94.88    3.89
   2 -12   1    2.06    0.67
   2 -12   2   -0.58    0.62
   2 -12   2    0.19    0.64
   2 -12   3   18.50    1.23
   2 -12   3   20.29    1.21
   2 -12   4    1.67    0.79
   2 -12   4    0.90    0.62
   2 -12   5  160.47    6.47
   2 -12   5  165.92    6.25
   2 -12   6  108.07    4.56
   2 -12   6  109.12    4.25
   2 -12   7    2.21    1.00
   2 -12   7    1.10    0.56
   2 -12   8   38.34    2.25
   2 -12   9   31.52    2.06
   2 -12  10    3.60    1.21
   2 -12  11    2.98    1.33
   2 -12  12   59.43    3.23
   2 -12  13    1.25    1.40
   2 -11 -12    1.08    1.10
   2 -11 -11   19.55    1.48
   2 -11 -10    0.42    0.90
   2 -11  -9    0.21    0.83
  -2  11   9    0.71    1.15
   2 -11  -8    6.74    0.96
  -2  11   8    8.43    1.35
   2 -11  -7   17.99    1.29
  -2  11   7   14.78    1.60
   2 -11  -6    1.29    0.73
  -2  11   6    2.48    1.12
   2 -11  -5   22.98    1.40
  -2  11   5   23.75    1.79
  -2  11   4    0.38    0.50
   2 -11  -3    1.69    0.69
  -2  11   3    1.23    0.48
   2 -11  -2  206.08    7.41
  -2  11   2  186.86    7.18
   2 -11  -1   11.22    0.94
   2 -11   0   36.16    1.58
   2 -11   0   39.17    1.79
   2 -11   1   -0.02    0.50
   2 -11   1    0.38    0.58
   2 -11   2    5.68    0.71
   2 -11   2    5.47    0.69
   2 -11   3    4.87    0.75
   2 -11   3    5.43    0.67
   2 -11   4   59.82    2.69
   2 -11   4   59.97    2.52
   2 -11   5  216.94    8.31
   2 -11   5  214.24    8.04
   2 -11   6   47.79    2.41
   2 -11   6   46.75    2.04
   2 -11   7   56.64    2.79
   2 -11   7   57.45    2.37
   2 -11   8    3.41    1.04
   2 -11   9   16.09    1.50
   2 -11  10    5.58    1.21
   2 -11  11   16.67    1.66
   2 -11  12    0.35    1.21
   2 -11  13   15.72    1.77
   2 -11  14    4.79    1.48
  -2  10  13   18.96    3.41
   2 -10 -13   19.57    1.52
   2 -10 -12   30.18    1.85
   2 -10 -11   18.76    1.40
   2 -10 -10    2.56    0.87
   2 -10  -9   56.85    2.66
  -2  10   9   59.87    2.94
   2 -10  -8    1.44    0.77
  -2  10   8    0.42    1.02
   2 -10  -7   30.99    1.67
  -2  10   7   30.52    1.96
   2 -10  -6   58.30    2.64
  -2  10   6   61.57    2.96
   2 -10  -5  304.32   11.30
  -2  10   5  298.98   11.61
   2 -10  -4   27.89    1.54
  -2  10   4   30.12    1.37
  -2  10   3   23.85    1.15
   2 -10  -2    4.75    0.67
   2 -10  -2    3.96    0.67
  -2  10   2    3.04    0.50
   2 -10  -1  193.46    7.29
   2 -10  -1  208.91    7.56
   2 -10  -1  208.18    7.49
   2 -10   0    6.85    0.73
   2 -10   0    6.87    0.71
   2 -10   0    6.72    0.58
   2 -10   1  113.09    4.43
   2 -10   1  114.61    4.39
   2 -10   2    3.10    0.56
   2 -10   2    1.87    0.60
   2 -10   3   44.94    1.96
   2 -10   3   45.34    2.10
   2 -10   4   28.79    1.39
   2 -10   4   31.43    1.64
   2 -10   5   92.76    3.66
   2 -10   5   95.59    4.00
   2 -10   6  247.83    9.24
   2 -10   6  256.66    9.66
   2 -10   7   38.26    1.67
   2 -10   7   40.86    2.17
   2 -10   8    7.27    0.60
   2 -10   8    7.33    1.14
   2 -10   9   13.01    1.00
   2 -10   9   13.84    1.37
   2 -10  10   14.05    1.46
   2 -10  11    2.44    1.15
   2 -10  12    9.53    1.44
   2 -10  13    7.35    1.44
   2 -10  14    8.12    1.52
  -2   9  14   13.95    3.29
  -2   9  13   29.89    3.66
   2  -9 -13   24.08    1.60
   2  -9 -12   27.41    1.66
   2  -9 -11    0.87    0.77
   2  -9 -10    1.14    0.73
  -2   9  10    1.39    1.00
  -2   9   9    7.81    0.92
   2  -9  -9    8.03    0.94
  -2   9   9    9.43    1.21
  -2   9   8   11.34    0.94
   2  -9  -8   10.68    0.96
  -2   9   8    9.70    1.17
   2  -9  -7   35.20    1.79
  -2   9   7   37.53    1.73
  -2   9   7   35.35    2.04
   2  -9  -6  454.80   16.69
  -2   9   6  450.78   16.94
   2  -9  -5  411.32   15.45
   2  -9  -5  428.05   15.45
   2  -9  -4   39.34    1.87
   2  -9  -4   41.09    1.89
  -2   9   3  128.45    4.95
   2  -9  -3  134.87    5.04
   2  -9  -2  143.38    5.47
   2  -9  -2  141.96    5.41
  -2   9   2  142.11    5.35
   2  -9  -1    5.45    0.64
   2  -9  -1    4.70    0.40
   2  -9  -1    5.64    0.62
  -2   9   1    5.35    0.50
   2  -9   0  225.85    8.29
   2  -9   0  222.89    8.37
   2  -9   1    7.99    0.67
   2  -9   1    7.87    0.62
   2  -9   2   31.54    1.54
   2  -9   2   30.75    1.40
   2  -9   2   30.12    1.42
   2  -9   3   55.39    2.41
   2  -9   3   55.00    2.23
   2  -9   3   52.68    2.25
  -2   9  -4   46.29    2.39
   2  -9   4   51.06    2.10
  -2   9  -4   52.00    2.10
   2  -9   4   52.18    2.37
  -2   9  -5   91.17    4.04
   2  -9   5   92.78    3.68
  -2   9  -5   96.34    3.68
   2  -9   5  105.22    4.04
   2  -9   6   19.13    1.14
  -2   9  -6   22.25    1.44
  -2   9  -6   19.03    0.98
   2  -9   6   17.86    0.94
   2  -9   6   21.13    1.42
  -2   9  -7   -0.52    0.92
   2  -9   7   -0.23    0.60
   2  -9   7   -0.42    0.38
   2  -9   7   -0.38    0.90
   2  -9   8    0.31    0.62
   2  -9   8   -0.10    0.35
   2  -9   8   -0.67    0.96
   2  -9   9  156.76    6.10
   2  -9   9  163.61    6.54
   2  -9  10   14.13    1.06
   2  -9  10   17.32    1.52
   2  -9  11   10.35    1.37
   2  -9  12   -1.17    1.06
   2  -9  13   -2.21    1.21
   2  -9  14    1.39    1.25
  -2   8  15   -0.21    2.64
  -2   8  14   32.01    3.58
   2  -8 -13    7.91    0.96
  -2   8  13    3.98    2.58
  -2   8  12   -0.12    0.90
   2  -8 -12    1.06    0.79
  -2   8  11    1.25    0.85
   2  -8 -11    0.98    0.75
  -2   8  10   -0.54    0.79
   2  -8 -10   -0.75    0.67
  -2   8  10   -0.15    0.83
   2  -8  -9   34.87    1.73
  -2   8   9   34.41    1.92
  -2   8   9   34.35    1.79
  -2   8   8    8.33    0.89
   2  -8  -8   10.51    0.87
  -2   8   8    6.74    1.02
  -2   8   7    5.87    0.73
   2  -8  -7    4.37    0.69
  -2   8   7    4.21    0.89
   2  -8  -6    2.31    0.75
  -2   8   6    3.37    0.62
   2  -8  -6    1.94    0.64
  -2   8   6    1.58    0.81
   2  -8  -5   46.07    2.04
   2  -8  -5   46.52    2.10
   2  -8  -4    0.81    0.60
   2  -8  -4    1.14    0.44
   2  -8  -3   67.65    2.73
   2  -8  -2   43.78    1.58
   2  -8  -2   39.80    1.54
  -2   8   2   45.09    1.75
   2  -8  -2   47.38    1.85
   2  -8  -1  220.29    7.49
   2  -8  -1  190.98    7.56
   2  -8  -1  195.10    7.54
  -2   8   1  201.37    7.51
  -2   8   0  280.97   10.39
   2  -8   0  288.65   10.22
   2  -8   0  275.35   10.26
  -2   8   0  270.65   10.20
  -2   8  -1   49.87    2.25
   2  -8   1   51.77    2.14
   2  -8   1   51.16    2.10
  -2   8  -1   50.12    2.08
  -2   8  -2  133.12    5.25
   2  -8   2  135.49    5.18
  -2   8  -2  135.93    5.08
   2  -8   2  136.16    5.10
   2  -8   2  133.22    5.08
  -2   8  -3   70.02    3.10
   2  -8   3   74.42    3.08
   2  -8   3   75.67    2.91
  -2   8  -3   71.94    2.89
   2  -8   3   77.58    2.94
  -2   8  -4   57.16    2.58
   2  -8   4   57.31    2.48
  -2   8  -4   54.35    2.23
   2  -8   4   56.37    2.23
   2  -8   4   56.24    2.31
  -2   8  -5  106.62    4.31
   2  -8   5  102.56    4.14
  -2   8  -5  106.62    3.98
   2  -8   5  106.56    3.98
   2  -8   5  101.27    4.29
   2  -8   6   23.38    1.23
  -2   8  -6   24.12    1.46
   2  -8   6   23.17    1.06
   2  -8   6   22.58    1.42
  -2   8  -7    2.23    0.92
   2  -8   7    2.68    0.62
   2  -8   7    2.31    0.37
   2  -8   7    2.37    0.83
  -2   8  -8   28.46    1.69
   2  -8   8   24.19    1.31
   2  -8   8   22.75    1.04
   2  -8   8   24.79    1.66
   2  -8   9   26.52    1.40
   2  -8   9   25.10    1.08
   2  -8   9   28.16    1.87
   2  -8  10   16.28    1.52
   2  -8  10   16.92    1.14
   2  -8  11   76.66    3.68
   2  -8  12   17.98    1.62
   2  -8  15   10.91    1.62
  -2   7  16    5.23    2.60
  -2   7  15   -0.81    2.33
  -2   7  14   53.73    4.14
  -2   7  14   49.67    2.68
  -2   7  13    0.25    1.00
  -2   7  13   -0.56    2.17
   2  -7 -13    1.89    0.77
   2  -7 -12   17.32    1.21
  -2   7  12   21.19    1.48
  -2   7  11    8.35    1.04
   2  -7 -11    6.85    0.79
   2  -7 -10   26.46    1.40
  -2   7  10   24.33    1.52
  -2   7  10   25.60    1.50
  -2   7   9    0.60    0.69
   2  -7  -9    0.58    0.60
  -2   7   9    0.19    0.73
  -2   7   8  169.32    6.24
   2  -7  -8  177.52    6.54
  -2   7   8  176.27    6.60
  -2   7   8  175.60    6.70
  -2   7   7  140.17    5.20
   2  -7  -7  154.29    5.52
  -2   7   7  150.79    5.56
   2  -7  -7  152.22    5.66
  -2   7   7  154.10    5.70
   2  -7  -6   68.75    2.77
  -2   7   6   67.03    2.77
   2  -7  -6   65.03    2.83
   2  -7  -5    9.18    0.69
  -2   7   5    9.39    0.69
   2  -7  -5   11.45    0.87
   2  -7  -4    4.85    0.64
   2  -7  -4    4.47    0.52
   2  -7  -3   33.41    1.52
   2  -7  -3   35.30    1.56
   2  -7  -2    4.93    0.56
   2  -7  -2    3.79    0.23
   2  -7  -2    4.18    0.29
  -2   7   2    3.62    0.48
  -2   7   2    3.75    0.40
  -2   7   1   15.47    1.06
  -2   7   1   17.32    0.92
   2  -7  -1   16.32    0.89
   2  -7  -1   18.15    0.92
  -2   7   1   16.53    0.83
  -2   7   0  106.24    4.21
  -2   7   0  107.60    4.08
   2  -7   0  111.53    4.10
  -2   7   0  104.93    4.04
  -2   7  -1    5.08    0.65
  -2   7  -1    4.39    0.48
   2  -7   1    4.45    0.44
   2  -7   1    4.29    0.50
  -2   7  -2   14.99    1.02
  -2   7  -2   15.70    0.81
   2  -7   2   15.26    0.79
   2  -7   2   15.97    0.85
   2  -7   3   86.86    3.46
  -2   7  -3   85.01    3.60
  -2   7  -3   86.78    3.33
   2  -7   3   87.86    3.35
   2  -7   3   90.11    3.39
  -2   7  -4  211.01    8.70
   2  -7   4  231.22    8.58
   2  -7   4  225.29    8.66
   2  -7   4  236.95    8.43
  -2   7  -4  229.72    8.43
   2  -7   4  231.99    8.51
  -2   7  -5   18.96    1.21
   2  -7   5   17.51    1.00
   2  -7   5   17.01    0.83
   2  -7   5   18.96    1.14
   2  -7   6  141.13    5.52
  -2   7  -6  144.54    5.70
   2  -7   6  145.61    5.33
   2  -7   6  144.63    5.72
   2  -7   7   79.24    3.14
  -2   7  -7   82.49    3.39
   2  -7   7   74.33    2.89
   2  -7   7   78.56    3.37
   2  -7   8    0.29    0.60
   2  -7   8    0.02    0.27
  -2   7  -8    0.06    0.89
   2  -7   8   -0.12    0.79
   2  -7   9   -0.52    0.71
   2  -7   9   -0.04    0.25
   2  -7   9   -0.98    0.89
  -2   7  -9    0.31    1.06
   2  -7  10   21.48    1.42
   2  -7  10   24.08    1.69
   2  -7  11   45.63    2.31
   2  -7  13    3.64    1.23
   2  -7  14    1.23    1.12
   2  -7  15    1.29    1.29
   2  -7  16    1.92    1.37
  -2   6  16   16.24    2.98
  -2   6  15    2.68    1.31
  -2   6  15    5.56    2.41
  -2   6  14    2.91    1.15
  -2   6  14    2.46    2.04
  -2   6  13    6.00    1.17
   2  -6 -13    4.68    0.77
  -2   6  13    8.24    2.14
  -2   6  12    1.94    0.96
   2  -6 -12    1.69    0.69
  -2   6  11    3.93    0.92
   2  -6 -11    3.73    0.69
  -2   6  10    2.73    0.81
  -2   6  10    2.27    0.48
   2  -6 -10    2.35    0.62
  -2   6  10    2.08    0.65
  -2   6   9   22.27    1.06
   2  -6  -9   23.06    1.25
  -2   6   9   25.62    1.37
  -2   6   9   23.06    1.40
  -2   6   8   57.80    2.19
   2  -6  -8   53.83    2.39
  -2   6   8   56.78    2.52
  -2   6   8   57.83    2.48
  -2   6   7   22.61    0.94
   2  -6  -7   22.77    1.17
  -2   6   7   24.00    1.27
  -2   6   7   23.17    1.29
   2  -6  -7   24.62    1.37
  -2   6   6  111.01    4.12
   2  -6  -6  113.53    4.35
  -2   6   6  114.07    4.39
   2  -6  -6  121.50    4.48
   2  -6  -5   17.46    0.94
  -2   6   5   19.19    0.98
   2  -6  -5   17.63    1.08
  -2   6   4   73.73    2.85
   2  -6  -4   72.73    2.85
   2  -6  -4   72.90    2.93
  -2   6   4   70.19    2.85
  -2   6   3  468.79   16.97
   2  -6  -3  466.35   16.99
   2  -6  -3  466.00   16.99
   2  -6  -2  414.79   15.11
   2  -6  -2  445.46   15.30
  -2   6   1  521.77   19.00
  -2   6   1  523.20   18.88
   2  -6  -1  499.12   18.90
   2  -6  -1  544.68   18.90
  -2   6   1  518.69   18.86
  -2   6   0  114.44    4.56
   2  -6   0  124.10    4.47
  -2   6   0  116.90    4.45
  -2   6   0  117.57    4.43
  -2   6  -1 1014.06   36.34
   2  -6   1 1032.69   36.22
  -2   6  -1 1005.46   36.20
   2  -6   1  971.30   36.20
  -2   6  -2  223.56    8.62
   2  -6   2  237.80    8.58
  -2   6  -2  237.51    8.45
   2  -6   2  235.53    8.47
   2  -6   2  219.46    8.49
   2  -6   3  339.65   13.38
  -2   6  -3  379.10   13.53
   2  -6   3  372.93   13.26
  -2   6  -3  364.38   13.24
   2  -6   3  367.81   13.32
  -2   6  -4  171.79    6.18
   2  -6   4  155.64    6.04
   2  -6   4  161.38    5.89
  -2   6  -4  155.70    5.87
   2  -6   5    0.08    0.50
  -2   6  -5   -0.77    0.71
   2  -6   5    0.31    0.25
   2  -6   6   42.86    1.92
  -2   6  -6   44.61    2.08
   2  -6   6   41.09    1.64
   2  -6   6   39.51    2.00
   2  -6   7  226.64    8.78
  -2   6  -7  237.63    8.93
   2  -6   7  234.36    8.47
  -2   6  -7  232.76    8.64
   2  -6   7  226.39    8.89
   2  -6   8  192.11    7.39
  -2   6  -8  199.85    7.60
   2  -6   8  192.92    6.99
  -2   6  -8  191.94    7.24
   2  -6   8  180.18    7.47
  -2   6  -9   78.97    3.73
   2  -6   9   79.75    3.54
   2  -6   9   82.04    3.02
  -2   6  -9   83.08    3.33
   2  -6  10    4.23    0.96
   2  -6  11   22.61    1.73
   2  -6  11   21.82    1.52
   2  -6  12   14.78    1.56
   2  -6  12   18.09    1.40
   2  -6  13   -1.73    1.10
   2  -6  14   -0.25    1.15
   2  -6  15    9.97    1.48
   2  -6  16    3.10    1.37
   2  -6  16    1.60    1.44
  -2   5  17    1.31    1.39
  -2   5  16   13.55    2.77
  -2   5  16    7.66    1.58
  -2   5  15    3.41    2.41
  -2   5  15    0.62    1.27
  -2   5  14   10.30    2.25
  -2   5  14    7.27    1.33
  -2   5  13  118.75    5.74
   2  -5 -13  107.28    4.27
  -2   5  13  108.84    4.72
  -2   5  12    0.62    0.90
  -2   5  12   -0.87    1.73
  -2   5  12    1.23    0.60
   2  -5 -12    1.48    0.60
  -2   5  11   26.44    1.33
   2  -5 -11   28.16    1.35
  -2   5  11   23.52    1.66
  -2   5  10    6.60    0.96
  -2   5  10    7.20    0.64
   2  -5 -10    7.06    0.71
  -2   5  10    7.01    0.73
  -2   5   9   45.36    1.89
   2  -5  -9   48.33    1.94
  -2   5   9   42.92    1.98
  -2   5   9   42.76    2.16
  -2   5   8    4.25    0.67
  -2   5   8    3.81    0.40
   2  -5  -8    3.46    0.48
  -2   5   8    3.96    0.56
  -2   5   7   20.19    0.89
   2  -5  -7   19.94    1.00
  -2   5   7   18.73    1.00
  -2   5   7   18.94    1.12
  -2   5   7   19.32    1.10
   2  -5  -7   20.65    1.27
  -2   5   6  189.38    7.20
  -2   5   6  204.76    7.31
   2  -5  -6  205.60    7.33
   2  -5  -6  204.62    7.49
  -2   5   6  192.32    7.41
   2  -5  -5  434.53   17.59
  -2   5   5  515.73   17.55
   2  -5  -5  489.09   17.69
  -2   5   5  529.84   17.71
   2  -5  -5  516.13   17.82
  -2   5   5  443.69   17.73
   2  -5  -4  130.49    4.73
  -2   5   4  128.06    4.70
  -2   5   4  128.68    4.85
   2  -5  -4  125.98    4.87
  -2   5   4  132.87    4.91
   2  -5  -4  139.78    4.97
   2  -5  -3  286.61   10.49
  -2   5   3  293.21   10.62
   2  -5  -3  302.78   10.64
   2  -5  -3  303.04   10.68
  -2   5   3  282.88   10.64
   2  -5  -2  152.93    5.56
   2  -5  -2  156.62    5.72
  -2   5   1   43.77    1.75
  -2   5   1   39.20    1.64
   2  -5  -1   41.32    1.66
  -2   5   1   39.20    1.62
  -2   5   0   32.81    1.54
   2  -5   0   36.76    1.46
  -2   5   0   36.68    1.46
  -2   5   0   35.45    1.46
   2  -5   1   14.43    0.83
  -2   5  -1   16.80    0.89
   2  -5   1   15.65    0.73
  -2   5  -1   16.13    0.75
   2  -5   1   14.53    0.77
  -2   5  -2   13.68    0.98
   2  -5   2   14.92    0.83
   2  -5   2   13.86    0.67
  -2   5  -2   14.42    0.69
   2  -5   2   15.45    0.75
  -2   5  -3  117.46    4.33
   2  -5   3  106.35    4.20
   2  -5   3  105.04    4.04
  -2   5  -3  112.01    4.06
   2  -5   4  802.74   29.27
  -2   5  -4  872.01   29.37
   2  -5   4  789.75   29.08
  -2   5  -5    0.31    0.71
   2  -5   5    0.77    0.50
   2  -5   5    1.23    0.25
  -2   5  -6  382.07   13.82
   2  -5   6  343.02   13.70
  -2   5  -6  369.10   13.57
   2  -5   6  376.03   13.40
   2  -5   7   19.90    1.21
  -2   5  -7   19.28    1.42
   2  -5   7   19.57    0.83
  -2   5  -7   21.25    1.08
  -2   5  -8   74.13    3.37
   2  -5   8   73.42    3.12
  -2   5  -8   75.83    2.96
   2  -5   8   72.31    2.71
   2  -5   9   65.28    2.71
  -2   5  -9   66.76    3.00
  -2   5  -9   66.71    2.50
   2  -5   9   56.08    2.17
   2  -5   9   52.71    2.73
   2  -5  10    2.79    0.81
   2  -5  10    1.29    0.21
   2  -5  10    2.52    0.96
  -2   5 -10    2.00    1.25
   2  -5  11    0.87    0.92
   2  -5  11    2.31    0.90
   2  -5  12   21.15    1.69
   2  -5  12   23.25    1.60
   2  -5  13    4.29    1.10
   2  -5  14   30.10    2.08
   2  -5  15    1.73    1.21
   2  -5  15   -0.21    1.39
   2  -5  16   15.92    1.81
   2  -5  16   16.44    1.98
  -2   4  17    2.56    1.52
  -2   4  16    8.70    1.58
  -2   4  15   38.66    3.14
  -2   4  15   32.99    2.29
  -2   4  14   47.96    3.45
  -2   4  14   41.98    2.56
  -2   4  13    0.29    0.69
  -2   4  13   -0.56    1.75
  -2   4  13   -0.13    1.08
  -2   4  12   43.94    3.02
  -2   4  12   38.03    1.89
   2  -4 -12   37.90    1.73
  -2   4  12   41.34    2.23
  -2   4  11   49.65    2.21
  -2   4  11   61.49    3.37
   2  -4 -11   49.40    2.10
  -2   4  11   49.37    2.52
  -2   4  10  123.13    4.73
   2  -4 -10  118.09    4.64
  -2   4  10  125.12    4.64
  -2   4  10  121.73    4.98
  -2   4   9  129.00    5.06
   2  -4  -9  138.78    5.04
  -2   4   9  125.48    5.00
  -2   4   9  139.63    5.04
  -2   4   9  134.64    5.33
  -2   4   8    8.53    0.83
  -2   4   8    8.81    0.62
  -2   4   8    7.60    0.60
   2  -4  -8    9.18    0.62
  -2   4   8    8.22    0.60
   2  -4  -7   63.67    2.81
  -2   4   7   65.51    2.56
  -2   4   7   66.07    2.58
   2  -4  -7   65.57    2.60
  -2   4   7   64.22    2.62
  -2   4   7   69.86    2.79
   2  -4  -6   18.61    0.90
  -2   4   6   17.17    0.81
  -2   4   6   17.36    0.87
   2  -4  -6   17.55    0.87
   2  -4  -6   18.51    1.10
  -2   4   6   16.20    0.98
   2  -4  -5    9.10    0.79
  -2   4   5    7.58    0.44
   2  -4  -5    8.62    0.58
  -2   4   5    8.70    0.56
   2  -4  -5    7.66    0.54
  -2   4   5    8.10    0.65
   2  -4  -4   98.46    3.77
  -2   4   4  107.68    3.75
  -2   4   4   98.46    3.83
   2  -4  -4  100.33    3.85
  -2   4   4  100.52    3.91
   2  -4  -4  104.68    3.96
   2  -4  -3  180.03    6.27
  -2   4   3  171.10    6.24
  -2   4   3  176.83    6.35
   2  -4  -3  165.61    6.35
   2  -4  -3  172.75    6.41
  -2   4   3  161.15    6.37
   2  -4  -2 1132.60   40.82
   2  -4  -2 1124.01   40.90
   2  -4  -2 1163.68   40.94
   2  -4  -1 1118.47   40.26
   2  -4   0  337.53   12.61
  -2   4   0  354.39   12.61
  -2   4   0  338.63   12.51
   2  -4   0  342.48   12.53
  -2   4   0  356.91   12.53
   2  -4   1   54.23    2.06
  -2   4  -1   49.25    2.12
  -2   4  -1   50.71    1.94
   2  -4   1   50.91    1.94
   2  -4   1   49.10    1.98
  -2   4  -2   29.91    1.48
   2  -4   2   29.83    1.39
   2  -4   2   29.91    1.21
   2  -4   2   33.12    1.29
  -2   4  -3    6.62    0.71
   2  -4   3    5.75    0.60
   2  -4   3    5.41    0.35
  -2   4  -4  262.92    9.05
   2  -4   4  243.19    8.99
  -2   4  -4  254.47    8.85
   2  -4   4  228.01    8.72
   2  -4   5  138.90    5.23
  -2   4  -5  139.36    5.35
   2  -4   5  132.91    4.97
  -2   4  -5  137.63    5.10
   2  -4   6    1.29    0.58
  -2   4  -6    1.00    0.44
   2  -4   6    1.04    0.21
  -2   4  -6    1.29    0.87
   2  -4   7    1.60    0.58
  -2   4  -7    0.38    0.85
  -2   4  -7    1.06    0.46
  -2   4  -8    5.39    1.15
   2  -4   8    3.08    0.71
   2  -4   8    3.95    0.73
  -2   4  -8    3.12    0.56
   2  -4   9    2.00    0.79
  -2   4  -9    1.48    1.14
   2  -4   9    1.44    0.71
   2  -4   9    2.10    0.25
  -2   4  -9    1.50    0.56
   2  -4  10   15.38    1.29
   2  -4  10   12.32    1.21
   2  -4  11    1.42    0.90
   2  -4  11   -0.06    0.96
   2  -4  12    3.83    1.12
   2  -4  12    3.87    1.12
   2  -4  13   41.34    2.39
   2  -4  13   39.11    2.35
   2  -4  14    2.08    1.21
   2  -4  14    1.33    1.27
   2  -4  15   10.64    1.46
   2  -4  15    9.57    1.66
   2  -4  16    5.64    1.46
   2  -4  16    5.00    1.69
   2  -4  17    0.10    1.39
  -2   3  17    0.96    1.50
  -2   3  16    1.08    1.37
  -2   3  15    2.60    1.87
  -2   3  15    2.83    1.00
  -2   3  15    1.00    1.25
  -2   3  14    0.60    0.85
  -2   3  14    1.71    1.69
  -2   3  14    0.69    1.17
  -2   3  13   30.70    2.64
  -2   3  13   33.43    1.81
  -2   3  13   33.16    2.12
  -2   3  12  247.56    9.74
  -2   3  12  235.26    8.85
   2  -3 -12  231.89    8.60
  -2   3  12  224.85    9.08
  -2   3  11  117.55    5.00
  -2   3  11  111.26    4.12
  -2   3  11   92.15    3.85
   2  -3 -11  103.52    3.89
  -2   3  11  103.99    4.35
  -2   3  10  130.56    4.95
  -2   3  10  127.93    4.66
  -2   3  10  116.57    4.73
   2  -3 -10  128.47    4.75
  -2   3  10  136.70    5.20
  -2   3   9   48.13    2.00
  -2   3   9   44.46    1.85
   2  -3  -9   44.75    1.85
  -2   3   9   46.02    2.21
  -2   3   9   45.15    1.81
  -2   3   8   23.17    1.17
   2  -3  -8   22.56    1.08
  -2   3   8   23.75    1.06
  -2   3   8   23.61    1.04
  -2   3   8   24.54    1.35
   2  -3  -7   96.21    3.85
  -2   3   7   96.69    3.64
   2  -3  -7   90.09    3.68
  -2   3   7   94.36    3.58
   2  -3  -7   95.71    3.58
  -2   3   7   94.34    3.58
  -2   3   7   95.83    3.83
  -2   3   6  213.30    7.43
   2  -3  -6  202.14    7.47
   2  -3  -6  205.87    7.39
  -2   3   6  197.25    7.37
   2  -3  -6  187.97    7.58
  -2   3   6  192.03    7.56
  -2   3   5   39.68    1.67
   2  -3  -5   44.69    1.73
   2  -3  -5   43.28    1.69
  -2   3   5   41.15    1.67
  -2   3   5   40.94    1.83
   2  -3  -5   49.13    1.92
   2  -3  -4   28.91    1.17
  -2   3   4   28.02    1.14
   2  -3  -4   27.37    1.17
  -2   3   4   29.75    1.17
  -2   3   4   27.00    1.27
   2  -3  -4   30.00    1.35
   2  -3  -3   66.74    2.50
  -2   3   3   64.72    2.48
   2  -3  -3   65.92    2.52
  -2   3   3   66.63    2.52
  -2   3   3   70.21    2.60
   2  -3  -3   70.65    2.64
  -2   3   2  226.95    9.16
   2  -3  -2  251.52    9.06
  -2   3   2  261.24    9.06
   2  -3  -2  240.28    9.12
  -2   3   2  248.66    9.12
   2  -3  -2  261.09    9.18
  -2   3   2  256.37    9.16
   2  -3  -1    2.87    0.44
  -2   3   0    2.56    0.52
   2  -3   0    2.81    0.33
  -2   3   0    2.77    0.37
  -2   3   0    3.23    0.37
  -2   3  -1  121.69    4.39
   2  -3   1  114.90    4.33
   2  -3   1  106.04    4.18
   2  -3   1  120.00    4.21
   2  -3   2   18.32    1.02
  -2   3  -2   16.17    1.08
  -2   3  -2   22.27    0.92
  -2   3  -3  192.23    7.06
   2  -3   3  193.19    7.02
  -2   3  -3  181.16    6.89
  -2   3  -4   49.69    2.23
   2  -3   4   47.63    2.10
  -2   3  -4   49.52    1.98
  -2   3  -5  248.66    9.35
   2  -3   5  244.67    9.26
  -2   3  -5  246.27    9.06
  -2   3  -6  217.54    8.20
   2  -3   6  203.43    8.04
  -2   3  -6  212.84    7.83
   2  -3   7   67.48    2.98
  -2   3  -7   67.26    3.18
  -2   3  -7   68.82    2.73
   2  -3   8  158.39    6.18
  -2   3  -8  158.47    6.33
   2  -3   8  142.77    6.04
   2  -3   8  154.60    5.64
  -2   3  -8  157.20    5.83
   2  -3   9   -0.06    0.79
   2  -3   9   -0.37    0.69
  -2   3  -9    0.44    1.23
   2  -3   9    0.02    0.23
  -2   3  -9    0.13    0.48
   2  -3  10   39.30    2.12
   2  -3  10   39.97    2.23
   2  -3  11  196.58    7.95
   2  -3  11  207.76    8.10
   2  -3  12    3.89    1.14
   2  -3  12    3.73    1.21
   2  -3  13    2.04    1.15
   2  -3  13    0.42    1.14
   2  -3  13    1.39    1.21
   2  -3  14    1.39    1.14
   2  -3  14   -0.46    1.31
   2  -3  14    0.37    1.27
   2  -3  15   36.28    2.31
   2  -3  15   33.14    2.46
   2  -3  16   32.54    2.33
   2  -3  16   35.64    2.58
   2  -3  17    3.19    1.44
  -2   2  17   25.60    2.17
  -2   2  16   37.16    2.17
  -2   2  16   36.03    2.52
  -2   2  15    8.10    1.21
  -2   2  15    8.62    1.48
  -2   2  14    3.91    1.66
  -2   2  14    4.97    1.06
  -2   2  14    5.87    1.27
  -2   2  13   25.17    2.25
  -2   2  13   23.02    1.52
  -2   2  13   26.25    1.85
  -2   2  12   30.68    2.39
  -2   2  12   31.97    1.73
   2  -2 -12   31.76    1.37
  -2   2  12   31.12    1.94
  -2   2  11  185.65    6.93
  -2   2  11  198.44    7.60
   2  -2 -11  182.93    6.64
  -2   2  11  169.92    6.62
  -2   2  11  190.98    7.20
  -2   2  10    6.95    0.92
   2  -2 -10    6.00    0.48
  -2   2  10    6.25    0.48
  -2   2  10    6.18    0.73
  -2   2  10    5.45    1.29
  -2   2   9    1.44    0.73
  -2   2   9    1.73    0.50
  -2   2   9    1.81    0.33
   2  -2  -9    1.79    0.33
  -2   2   8  305.10   11.14
   2  -2  -8  284.13   11.16
  -2   2   8  294.23   10.97
   2  -2  -8  304.91   10.99
  -2   2   7  161.65    5.83
   2  -2  -7  164.26    5.89
   2  -2  -7  159.24    5.70
  -2   2   7  145.56    5.68
  -2   2   7  150.50    5.97
  -2   2   7  154.26    5.64
   2  -2  -6   47.79    2.16
   2  -2  -6   52.12    2.06
  -2   2   6   44.98    1.94
  -2   2   6   49.37    1.85
   2  -2  -6   45.81    1.85
  -2   2   6   48.02    2.12
  -2   2   6   48.04    1.81
   2  -2  -5  176.72    6.27
  -2   2   5  170.25    6.24
  -2   2   5  173.75    6.18
   2  -2  -5  160.70    6.16
  -2   2   5  175.70    6.37
   2  -2  -5  158.41    6.35
  -2   2   4    1.19    0.38
   2  -2  -4    1.54    0.46
   2  -2  -4    0.54    0.33
  -2   2   4    0.75    0.29
  -2   2   4    1.06    0.23
   2  -2  -4    1.06    0.21
  -2   2   3  138.69    4.95
   2  -2  -3  131.70    4.95
   2  -2  -3  136.90    4.93
  -2   2   3  141.55    4.93
   2  -2  -3  129.68    5.04
  -2   2   3  121.46    5.00
  -2   2   2  309.18   11.36
  -2   2   2  315.34   11.30
   2  -2  -2  297.14   11.30
   2  -2  -2  318.92   11.30
  -2   2   2  326.26   11.30
   2  -2  -2  308.28   11.37
   2  -2  -1 8869.25  323.02
  -2   2   1 9033.72  322.98
   2  -2  -1 9049.04  322.95
  -2   2  -1  183.47    6.60
  -2   2  -1  173.69    6.49
   2  -2   2  175.70    6.66
  -2   2  -2  190.07    6.72
  -2   2  -2  175.43    6.54
   2  -2   2  177.02    6.54
  -2   2  -3  817.12   30.00
   2  -2   3  805.73   29.97
  -2   2  -3  830.61   29.81
   2  -2   3  836.83   29.79
   2  -2   4  662.75   25.08
  -2   2  -4  711.88   25.15
   2  -2   4  692.08   24.85
  -2   2  -4  685.79   24.87
   2  -2   5   20.36    1.23
  -2   2  -5   18.82    1.44
   2  -2   5   20.80    0.94
  -2   2  -5   20.15    1.00
   2  -2   6   37.51    1.94
  -2   2  -6   41.30    2.16
   2  -2   6   38.70    1.60
  -2   2  -6   37.05    1.66
   2  -2   7   25.58    1.56
  -2   2  -7   24.31    1.71
   2  -2   7   24.17    1.12
   2  -2   7   25.56    1.04
  -2   2  -7   25.35    1.23
   2  -2   8  590.33   21.38
  -2   2  -8  616.46   21.50
   2  -2   8  574.33   20.84
   2  -2   8  570.35   20.75
  -2   2  -8  569.58   20.92
   2  -2   9  122.31    5.02
   2  -2   9  107.72    4.72
   2  -2   9  116.38    4.31
  -2   2  -9  118.27    4.48
   2  -2  10    1.77    0.35
   2  -2  10    0.25    1.02
   2  -2  10    1.33    0.77
   2  -2  11   12.14    1.21
   2  -2  11   11.76    1.48
   2  -2  12   10.93    1.33
   2  -2  12    6.47    1.25
   2  -2  12    8.03    1.39
   2  -2  13   38.16    2.23
   2  -2  13   35.99    2.31
   2  -2  13   33.62    2.44
   2  -2  14    2.98    1.12
   2  -2  14    2.42    1.27
   2  -2  14    0.94    1.29
   2  -2  15   10.70    1.42
   2  -2  15   11.20    1.67
   2  -2  16    4.48    1.37
   2  -2  16    2.08    1.64
   2  -2  17    2.21    1.35
   2  -2  17    4.83    1.73
  -2   1  17   16.15    1.60
  -2   1  17   18.15    2.00
  -2   1  16    1.17    1.15
  -2   1  16    0.77    1.39
  -2   1  15   23.33    1.66
  -2   1  15   17.26    1.75
  -2   1  14   14.20    1.29
  -2   1  14   15.55    1.89
  -2   1  14   16.09    1.58
  -2   1  13   22.13    2.06
  -2   1  13   19.09    1.44
  -2   1  13   20.57    1.67
  -2   1  12   46.67    2.29
  -2   1  12   48.40    2.75
  -2   1  12   45.73    2.50
  -2   1  11   43.86    2.14
  -2   1  11   52.52    2.68
   2  -1 -11   45.52    1.79
  -2   1  11   44.84    1.77
  -2   1  11   45.65    2.37
  -2   1  10   72.52    3.33
  -2   1  10   70.19    2.93
  -2   1  10   66.28    2.58
   2  -1 -10   68.65    2.60
  -2   1  10   73.17    3.14
  -2   1   9    1.35    0.65
  -2   1   9    1.91    0.58
  -2   1   9    1.81    0.90
   2  -1  -9    1.54    0.27
  -2   1   9    2.12    0.29
   2  -1  -8   42.53    2.00
  -2   1   8   48.58    1.98
   2  -1  -8   44.19    1.71
  -2   1   8   43.94    1.71
  -2   1   8   44.30    2.12
   2  -1  -7   61.76    2.50
  -2   1   7   56.85    2.42
   2  -1  -7   58.10    2.21
  -2   1   7   60.26    2.23
  -2   1   7   57.83    2.56
   2  -1  -6   38.05    1.75
  -2   1   6   37.38    1.62
   2  -1  -6   36.93    1.69
   2  -1  -6   35.37    1.44
  -2   1   6   39.28    1.44
  -2   1   6   39.82    1.75
   2  -1  -5    7.16    0.73
   2  -1  -5    7.62    0.38
  -2   1   5    7.51    0.38
   2  -1  -5    8.35    0.62
  -2   1   5    8.14    0.54
   2  -1  -4  480.74   17.90
  -2   1   4  508.40   17.90
   2  -1  -4  501.58   17.99
  -2   1   4  505.88   17.99
  -2   1   3   87.26    3.08
  -2   1   3   89.96    3.04
   2  -1  -3   81.39    3.02
   2  -1  -3   77.93    3.04
  -2   1   3   75.06    3.10
   2  -1  -3   84.20    3.12
   2  -1  -2 9026.45  343.65
  -2   1   2 9613.29  343.65
   2  -1  -2 9320.56  343.65
  -2   1   2 9535.54  343.65
   2  -1  -2 8937.26  343.65
   2  -1  -1   -0.06    0.37
  -2   1   1   85.51    1.02
   2  -1  -1   68.96    0.71
  -2   1   1   82.93    0.90
   2  -1  -1    2.02    0.37
  -2   1   1   73.63    0.81
   2  -1   0  150.69    5.95
  -2   1   0  165.48    5.85
   2  -1   1 8070.84  296.92
  -2   1  -1 8758.99  296.94
   2  -1   1 8142.41  296.87
  -2   1  -2  594.70   21.11
   2  -1   2  591.46   20.92
  -2   1  -2  594.14   20.92
  -2   1  -3 1255.35   44.19
   2  -1   3 1220.34   44.17
   2  -1   3 1218.20   43.94
  -2   1  -3 1205.87   43.94
   2  -1   4  139.80    5.45
  -2   1  -4  137.67    5.49
   2  -1   4  137.40    5.14
  -2   1  -4  136.03    5.14
   2  -1   5 1408.16   52.89
  -2   1  -5 1548.79   52.96
   2  -1   5 1451.17   52.52
  -2   1  -5 1454.06   52.54
   2  -1   6  675.28   23.65
  -2   1  -6  643.35   23.63
   2  -1   6  642.83   23.06
   2  -1   6  639.21   23.15
  -2   1  -6  618.95   23.19
   2  -1   7   38.90    2.08
  -2   1  -7   35.14    2.17
   2  -1   7   34.39    1.42
   2  -1   7   35.59    1.52
  -2   1  -7   35.87    1.58
   2  -1   8   50.89    2.58
   2  -1   8   48.36    1.85
   2  -1   8   45.57    1.92
  -2   1  -8   44.13    1.98
   2  -1   9    5.64    0.79
   2  -1   9    8.20    1.25
   2  -1   9    7.91    0.52
   2  -1   9    6.87    0.54
  -2   1  -9    6.99    0.65
   2  -1  10   63.45    3.21
   2  -1  10   62.76    2.31
   2  -1  10   52.83    2.33
   2  -1  10   59.97    2.75
   2  -1  11   22.44    1.66
   2  -1  11   25.42    2.02
   2  -1  11   20.73    1.04
   2  -1  11   22.04    1.54
   2  -1  12   31.77    2.00
   2  -1  12   31.56    2.37
   2  -1  12   33.12    2.08
   2  -1  13    2.14    1.35
   2  -1  13    2.79    1.02
   2  -1  13    2.98    1.19
   2  -1  14    4.37    1.64
   2  -1  14    5.79    1.15
   2  -1  14    6.99    1.42
   2  -1  15    0.37    1.15
   2  -1  15   -1.40    1.40
   2  -1  15   -0.25    1.56
   2  -1  16    1.17    1.25
   2  -1  16    0.50    1.44
   2  -1  17    6.22    1.75
  -2   0  18    6.29    1.40
  -2   0  17   30.27    2.14
  -2   0  17   33.05    2.44
  -2   0  16   14.93    1.54
  -2   0  16   13.51    1.73
  -2   0  15   45.42    2.54
  -2   0  15   51.31    2.81
  -2   0  14    0.65    0.90
  -2   0  14    1.17    1.12
  -2   0  13  105.33    4.58
  -2   0  13  112.90    4.93
  -2   0  13  115.38    4.89
  -2   0  12    8.37    1.33
  -2   0  12    8.03    1.00
  -2   0  12    9.70    1.27
  -2   0  11   70.81    3.06
  -2   0  11   73.06    3.31
  -2   0  11   64.36    3.21
  -2   0  10   47.77    2.23
  -2   0  10   52.21    2.48
  -2   0  10   46.77    2.39
  -2   0   9   18.21    1.29
  -2   0   9   17.86    1.08
   2   0  -9   15.34    0.65
  -2   0   9   16.72    1.17
   2   0  -8    1.15    0.62
  -2   0   8    0.71    0.69
  -2   0   8   -0.21    0.50
   2   0  -8    1.00    0.17
   2   0  -7  106.78    4.14
  -2   0   7  103.95    4.08
  -2   0   7  115.51    4.21
   2   0  -7  102.54    3.81
  -2   0   6   45.34    1.94
   2   0  -6   48.36    2.02
   2   0  -6   45.30    1.69
  -2   0   5   15.13    0.81
   2   0  -5   13.93    0.85
   2   0  -5   14.26    0.58
   2   0  -4   15.32    0.83
  -2   0   4   13.16    0.77
   2   0  -4   16.20    0.62
   2   0  -4   13.20    0.62
  -2   0   4   13.49    0.81
  -2   0   4   16.32    0.64
   2   0  -3  391.59   15.18
  -2   0   3  428.74   15.11
   2   0  -3  418.81   15.13
  -2   0   3  453.86   15.24
  -2   0   3  423.14   15.13
   2   0  -3  390.23   15.20
  -2   0   2  501.80   18.03
   2   0  -2  500.95   18.03
  -2   0   2  503.49   18.07
  -2   0   2  515.92   18.07
   2   0  -2  496.04   18.07
   2   0  -2  481.63   18.07
  -2   0   1    2.00    0.21
  -2   0   1    3.83    0.44
  -2   0   1    0.40    0.17
   2   0  -1    0.15    0.23
   2   0  -1    2.06    0.27
  -2   0   1    1.89    0.37
   2   0  -1    1.85    0.31
   2   0   0 8402.52  247.06
  -2   0   0 8399.94  247.29
   2   0   0 8662.42  247.27
   2   0   1 1022.76   36.64
   2   0   1 1015.26   36.76
  -2   0  -1 1017.26   36.76
   2   0   2  186.53    6.74
  -2   0  -2  176.68    6.74
  -2   0  -3 1061.83   37.59
   2   0   3 1064.41   37.61
  -2   0  -3 1005.42   37.28
   2   0   3 1037.91   37.30
   2   0   4   41.07    2.17
  -2   0  -4   42.32    2.23
   2   0   4   41.40    1.66
   2   0   4   46.59    1.79
  -2   0  -4   39.55    1.81
   2   0   5 1030.67   35.99
   2   0   5  985.23   35.37
   2   0   5  987.23   35.51
  -2   0  -5  957.54   35.49
   2   0   6  157.41    6.35
   2   0   6  156.99    5.81
   2   0   6  154.14    5.68
  -2   0  -6  149.25    5.79
   2   0   7    5.08    1.06
   2   0   7    4.70    0.42
  -2   0  -7    5.64    0.60
   2   0   7    5.27    0.54
   2   0   8    8.56    1.17
   2   0   8    8.01    0.54
  -2   0  -8    7.56    0.71
   2   0   8    7.89    0.64
   2   0   9    5.85    0.83
   2   0   9    6.66    1.35
   2   0   9    4.58    0.54
   2   0   9    6.85    0.54
  -2   0  -9    5.29    0.65
   2   0  10    0.71    0.85
   2   0  10    0.98    0.46
   2   0  10    1.37    0.44
   2   0  10    1.81    0.83
   2   0  10    0.94    1.27
   2   0  11   18.28    1.54
   2   0  11   19.84    1.04
   2   0  11   18.76    1.42
   2   0  11   22.36    2.08
   2   0  12   17.03    1.94
   2   0  12   17.67    1.46
   2   0  12   18.21    1.60
   2   0  13   69.27    3.21
   2   0  13   64.67    3.81
   2   0  13   65.80    3.33
   2   0  14    4.85    1.69
   2   0  14    5.16    1.14
   2   0  14    3.56    1.21
   2   0  15   15.47    2.23
   2   0  15   16.03    1.60
   2   0  15   18.98    1.91
   2   0  16   11.74    1.81
   2   0  17    2.56    1.56
  -2  -1  18    1.29    1.39
  -2  -1  17    2.23    1.31
  -2  -1  17    1.37    1.52
  -2  -1  16   15.72    1.62
  -2  -1  16   17.44    1.89
  -2  -1  15    1.83    1.04
  -2  -1  15    1.66    1.29
  -2  -1  14   66.44    3.19
  -2  -1  14   69.11    3.45
  -2  -1  13   20.61    1.56
  -2  -1  13   26.04    1.71
  -2  -1  13   22.75    1.81
  -2  -1  12  131.81    5.56
  -2  -1  12  143.73    5.64
  -2  -1  12  138.95    5.75
  -2  -1  11    7.18    0.92
  -2  -1  11    6.25    0.96
  -2  -1  10   98.73    4.20
  -2  -1  10  107.87    4.25
  -2  -1   9   19.53    1.21
  -2  -1   9   22.13    1.27
  -2  -1   8  107.43    4.52
   2   1  -8  116.53    4.58
  -2  -1   8  120.79    4.50
   2   1  -7   14.26    0.96
  -2  -1   7   10.66    0.87
  -2  -1   7   14.30    0.85
   2   1  -7   11.97    0.52
  -2  -1   7   13.51    0.96
  -2  -1   6   53.10    2.19
   2   1  -6   53.35    2.27
  -2  -1   6   53.20    2.08
  -2  -1   6   53.85    2.27
   2   1  -6   50.40    1.96
   2   1  -5    6.49    0.64
  -2  -1   5    6.43    0.62
   2   1  -5    5.33    0.37
  -2  -1   4   20.42    1.00
   2   1  -4   19.65    0.87
  -2  -1   3 1619.71   62.07
   2   1  -3 1773.39   62.11
  -2  -1   3 1769.54   62.07
  -2  -1   3 1779.87   62.11
   2   1  -3 1705.03   62.07
   2   1  -2 5221.14  187.09
  -2  -1   2 5323.42  187.11
  -2  -1   2 5165.72  187.09
   2   1  -2 5375.44  187.11
   2   1  -2 5061.65  187.09
  -2  -1   2 5135.67  187.09
   2   1  -2 5225.24  187.13
  -2  -1   2 5243.95  187.13
  -2  -1   1   66.65    2.46
  -2  -1   1   68.17    2.68
   2   1  -1   69.48    2.48
   2   1  -1   70.13    2.64
  -2  -1   1   59.16    2.42
   2   1  -1   64.82    2.58
   2   1  -1   69.27    2.44
  -2  -1   1   63.47    2.58
   2   1   0  641.66   22.46
  -2  -1   0  649.10   22.46
  -2  -1   0  610.36   22.19
   2   1   0  609.90   22.19
   2   1   1    2.85    0.67
  -2  -1  -1    2.27    0.52
   2   1   1    2.66    0.19
   2   1   1    1.29    0.46
   2   1   2   80.35    3.06
  -2  -1  -2   82.80    3.18
   2   1   2   81.95    3.18
   2   1   3    7.60    0.46
   2   1   3    8.08    0.60
  -2  -1  -3    6.72    0.64
   2   1   4    3.54    0.96
   2   1   4    2.54    0.37
  -2  -1  -4    2.54    0.54
   2   1   4    1.54    0.44
   2   1   5  122.06    5.18
   2   1   5  119.82    4.50
  -2  -1  -5  115.71    4.62
   2   1   5  128.45    4.68
   2   1   6   23.90    1.79
   2   1   6   27.48    1.15
  -2  -1  -6   25.29    1.29
   2   1   6   26.46    1.29
   2   1   7  130.85    5.37
   2   1   7  115.26    4.62
   2   1   7  121.21    4.48
  -2  -1  -7  116.59    4.60
   2   1   8    6.47    0.77
   2   1   8    6.25    0.75
   2   1   8    7.16    1.33
   2   1   8    7.39    0.56
  -2  -1  -8    7.06    0.71
   2   1   8    7.14    0.65
   2   1   9   61.84    2.81
   2   1   9   70.90    3.54
   2   1   9   60.61    2.69
   2   1   9   63.61    2.58
   2   1   9   58.72    2.42
  -2  -1  -9   59.99    2.56
   2   1  10    9.14    1.04
   2   1  10   12.68    1.75
   2   1  10   11.61    1.14
   2   1  10   10.72    0.83
   2   1  11   14.16    1.23
   2   1  11   14.18    1.94
   2   1  11   12.93    1.25
   2   1  12   36.24    1.98
   2   1  12   35.93    2.79
   2   1  12   31.99    2.06
   2   1  13   25.40    1.71
   2   1  13   24.15    2.52
   2   1  13   23.73    1.81
   2   1  14   -0.15    1.85
   2   1  14    0.69    1.04
   2   1  14    1.87    1.19
   2   1  15   -2.44    1.96
   2   1  15    1.21    1.33
   2   1  16    7.76    1.66
   2   1  17    6.58    1.73
  -2  -2  18    2.29    1.37
  -2  -2  17   12.24    1.54
  -2  -2  17   13.05    1.85
  -2  -2  16   19.36    1.67
  -2  -2  16   19.50    1.91
  -2  -2  15   51.60    2.81
  -2  -2  15   59.24    3.12
  -2  -2  14    1.06    1.02
  -2  -2  13    3.27    0.98
  -2  -2  12   38.38    2.17
  -2  -2  12   44.79    2.06
  -2  -2  11    5.47    0.92
  -2  -2  11    5.47    0.77
  -2  -2  10  211.45    8.43
  -2  -2  10  227.77    8.26
  -2  -2  10  217.42    8.58
  -2  -2   9   40.30    1.67
  -2  -2   9   36.43    1.87
   2   2  -9   39.07    1.46
   2   2  -9   36.55    1.48
  -2  -2   9   41.49    2.04
  -2  -2   8  147.35    6.06
  -2  -2   8  154.58    6.18
  -2  -2   8  164.36    5.83
   2   2  -8  156.10    5.79
   2   2  -7   19.84    1.23
  -2  -2   7   20.36    1.17
  -2  -2   7   19.23    0.81
   2   2  -7   17.67    0.87
  -2  -2   6  661.19   23.38
   2   2  -6  632.23   23.15
  -2  -2   5  410.11   14.24
  -2  -2   5  358.49   14.16
   2   2  -5  387.98   13.95
   2   2  -5  394.62   14.09
  -2  -2   4 1610.03   57.33
   2   2  -4 1621.13   57.31
  -2  -2   4 1616.46   57.31
   2   2  -4 1563.53   57.12
   2   2  -4 1620.42   57.28
   2   2  -3 1182.81   41.86
  -2  -2   3 1167.47   41.86
   2   2  -3 1051.82   41.78
   2   2  -3 1192.68   41.74
   2   2  -3 1187.33   41.88
  -2  -2   3 1202.71   41.86
  -2  -2   2    3.81    0.35
   2   2  -2    3.71    0.50
  -2  -2   2    3.91    0.37
   2   2  -2    4.37    0.42
   2   2  -2    4.04    0.31
   2   2  -2    3.16    0.44
  -2  -2   2    4.16    0.54
   2   2  -1   15.78    0.73
  -2  -2   1   15.05    0.69
   2   2  -1   17.09    1.00
   2   2  -1   16.11    0.69
   2   2  -1   16.26    0.87
  -2  -2   1   15.59    0.65
  -2  -2   1   13.32    0.85
   2   2   0   47.36    2.21
   2   2   0   49.15    1.83
  -2  -2   0   48.31    1.83
   2   2   0   46.94    1.87
   2   2   1   81.58    3.33
   2   2   1   74.87    2.83
  -2  -2  -1   76.33    3.02
   2   2   1   78.75    3.04
   2   2   2   90.28    3.83
   2   2   2   90.34    3.33
   2   2   2   88.88    3.50
  -2  -2  -2   84.34    3.46
   2   2   3  354.74   11.78
  -2  -2  -3  352.03   11.93
   2   2   3  352.60   11.97
   2   2   4  440.19   16.82
   2   2   4  476.32   16.78
   2   2   4  465.52   16.97
  -2  -2  -4  469.50   16.92
   2   2   5    9.97    0.71
   2   2   5    8.31    1.29
   2   2   5    9.05    0.62
   2   2   5    8.72    0.75
  -2  -2  -5    9.58    0.79
   2   2   6    0.77    0.50
   2   2   6    0.56    1.04
   2   2   6    0.79    0.40
  -2  -2  -6    0.77    0.56
   2   2   6    0.77    0.52
   2   2   7   42.51    2.58
   2   2   7   37.38    1.64
   2   2   7   39.42    1.83
   2   2   7   39.47    1.81
  -2  -2  -7   37.28    1.79
   2   2   8    2.33    0.56
   2   2   8    5.77    1.46
   2   2   8    2.39    0.69
  -2  -2  -8    3.10    0.67
   2   2   8    2.58    0.64
   2   2   9   62.18    3.66
   2   2   9   66.24    2.87
   2   2   9   69.28    2.85
  -2  -2  -9   65.13    2.81
   2   2   9   68.15    3.00
   2   2  10    4.27    0.77
   2   2  10    7.24    1.77
   2   2  10    3.54    0.92
   2   2  10    4.60    0.73
   2   2  11   49.38    2.37
   2   2  11   49.67    3.31
   2   2  11   44.46    2.42
   2   2  12   -0.64    0.83
   2   2  12    2.50    1.89
   2   2  12    1.33    0.96
   2   2  13   19.15    1.44
   2   2  13   17.61    2.44
   2   2  13   18.46    1.62
   2   2  14   -0.48    2.14
   2   2  14    1.33    1.19
   2   2  15   -0.33    2.14
   2   2  15    1.02    1.23
   2   2  16    1.04    2.27
  -2  -3  18   36.64    2.48
  -2  -3  17   21.86    1.85
  -2  -3  17   15.07    1.98
  -2  -3  16   18.75    1.75
  -2  -3  15   20.73    1.69
  -2  -3  14   72.08    3.41
  -2  -3  13    0.25    0.92
  -2  -3  13    0.81    1.08
  -2  -3  12   27.00    1.73
  -2  -3  12   26.16    1.85
  -2  -3  11    7.72    1.00
  -2  -3  11    9.22    0.65
  -2  -3  11    9.76    1.21
   2   3 -11    7.29    0.48
  -2  -3  10   86.82    3.73
  -2  -3  10   86.09    3.21
  -2  -3  10   81.78    3.60
   2   3 -10   85.28    3.16
   2   3 -10   81.72    3.19
  -2  -3   9   13.13    0.67
  -2  -3   9   13.05    1.14
   2   3  -9   15.59    0.75
  -2  -3   8   15.55    1.10
  -2  -3   8   12.97    0.56
   2   3  -8   16.59    0.79
  -2  -3   7    2.14    0.58
  -2  -3   7    4.45    0.67
   2   3  -7    4.27    0.48
  -2  -3   6  641.69   23.19
   2   3  -6  657.65   23.19
  -2  -3   6  644.23   23.13
   2   3  -6  625.78   22.83
   2   3  -6  652.86   23.04
  -2  -3   5  156.62    6.16
  -2  -3   5  160.80    6.14
   2   3  -5  178.49    6.22
   2   3  -5  160.63    5.91
   2   3  -5  163.24    6.10
  -2  -3   4   42.40    1.85
   2   3  -4   41.47    1.64
   2   3  -4   46.94    1.89
  -2  -3   4   45.25    1.87
   2   3  -4   44.05    1.66
   2   3  -4   44.52    1.87
  -2  -3   3  175.56    6.72
   2   3  -3  188.17    6.76
  -2  -3   3  183.43    6.74
   2   3  -3  181.20    6.62
   2   3  -3  181.55    6.81
  -2  -3   2    0.35    0.27
   2   3  -2    0.69    0.38
  -2  -3   2    0.90    0.29
   2   3  -2    1.15    0.27
   2   3  -2    1.17    0.38
  -2  -3   1    1.89    0.21
  -2  -3   1    1.96    0.29
  -2  -3   1    2.12    0.27
   2   3  -1    1.92    0.31
   2   3  -1    4.20    0.50
   2   3   0   18.92    0.79
  -2  -3   0   17.48    0.75
  -2  -3   0   17.21    0.81
   2   3   0   16.74    0.81
   2   3   1   40.80    1.54
   2   3   1   37.66    1.81
  -2  -3  -1   39.49    1.81
   2   3   2   83.24    2.91
   2   3   2   79.00    3.02
  -2  -3  -2   80.97    3.04
  -2  -3  -2   80.58    3.19
   2   3   2   72.61    2.91
   2   3   2   78.64    3.21
   2   3   3   11.26    1.35
   2   3   3   14.99    0.79
  -2  -3  -3   13.84    0.77
  -2  -3  -3   13.01    0.94
   2   3   3   11.59    0.92
   2   3   3   14.72    0.69
   2   3   4   92.07    3.48
   2   3   4   90.67    3.68
  -2  -3  -4   89.24    3.64
   2   3   4   89.96    3.46
   2   3   5  128.10    5.79
   2   3   5  136.22    5.00
   2   3   5  125.29    5.00
  -2  -3  -5  135.68    5.14
   2   3   5  135.24    5.20
   2   3   6  369.37   13.43
   2   3   6  348.33   12.55
   2   3   6  335.57   12.66
  -2  -3  -6  326.77   12.61
   2   3   7    0.23    1.27
   2   3   7   -0.13    0.56
   2   3   7    0.35    0.62
   2   3   8   28.83    2.41
   2   3   8   28.04    1.46
   2   3   8   30.56    1.60
   2   3   8   29.41    1.62
   2   3   9  151.54    5.81
   2   3   9  161.97    6.95
   2   3   9  153.10    5.91
   2   3   9  141.61    5.89
   2   3  10    7.87    1.92
   2   3  10   10.66    0.98
   2   3  10    9.39    1.08
   2   3  10    8.91    0.94
   2   3  11   38.82    2.04
   2   3  11   51.73    3.41
   2   3  11   41.28    2.21
   2   3  12   44.57    3.29
   2   3  12   33.93    2.10
   2   3  13    9.03    2.31
   2   3  13    8.10    1.31
   2   3  14    4.23    2.27
   2   3  14    2.83    1.25
   2   3  15   -0.73    2.29
   2   3  16    4.33    2.56
  -2  -4  17    1.39    1.33
  -2  -4  16    9.14    1.46
  -2  -4  16   10.53    1.66
  -2  -4  15    8.55    1.33
  -2  -4  15    7.68    1.54
  -2  -4  14   92.25    4.12
  -2  -4  14   89.86    4.31
  -2  -4  13  108.68    4.62
  -2  -4  13  103.47    4.75
  -2  -4  12   31.20    1.92
  -2  -4  12   33.22    2.12
  -2  -4  11    1.17    0.98
   2   4 -11    0.06    0.40
  -2  -4  10    0.75    0.21
  -2  -4  10    1.06    0.87
   2   4 -10    1.62    0.46
  -2  -4   9    3.54    0.83
   2   4  -9    4.48    0.54
  -2  -4   8  139.46    5.58
  -2  -4   8  133.97    5.64
   2   4  -8  148.73    5.43
  -2  -4   7  361.38   14.49
   2   4  -7  403.57   14.15
   2   4  -7  366.38   14.38
   2   4  -6  382.92   13.86
  -2  -4   6  374.81   14.13
   2   4  -6  396.60   14.18
   2   4  -6  382.97   13.84
   2   4  -6  384.59   14.09
   2   4  -5  416.04   15.44
   2   4  -5  457.49   15.74
  -2  -4   5  446.68   15.69
   2   4  -5  425.43   15.44
   2   4  -5  424.41   15.69
   2   4  -4  108.41    4.06
  -2  -4   4  106.93    4.23
   2   4  -4  112.61    4.27
   2   4  -4  110.70    4.06
   2   4  -4  110.36    4.29
  -2  -4   3    2.64    0.42
   2   4  -3    2.98    0.54
   2   4  -3    2.31    0.35
  -2  -4   3    2.29    0.31
   2   4  -3    2.69    0.56
  -2  -4   2    0.77    0.33
   2   4  -2    0.42    0.42
  -2  -4   2    0.64    0.29
   2   4  -2    0.81    0.33
   2   4  -2    0.13    0.46
  -2  -4   1   48.10    1.98
   2   4  -1   52.77    2.10
  -2  -4   1   54.48    2.06
  -2  -4   1   55.56    2.10
   2   4  -1   52.18    2.10
  -2  -4   1   55.64    1.94
   2   4  -1   50.14    2.29
   2   4   0  187.94    6.97
  -2  -4   0  192.36    6.93
  -2  -4   0  196.92    7.02
   2   4   0  183.05    7.01
   2   4   1    0.37    0.25
   2   4   1    0.81    0.42
   2   4   1   -0.04    0.56
   2   4   2   99.21    3.52
  -2  -4  -2   87.20    3.64
   2   4   2   92.15    3.87
   2   4   2   95.38    3.46
   2   4   3  205.05    7.26
   2   4   3  202.31    7.41
  -2  -4  -3  210.16    7.45
   2   4   3  188.71    7.27
   2   4   3  200.98    7.66
   2   4   4  158.78    5.79
  -2  -4  -4  158.30    5.97
   2   4   4  165.19    6.20
   2   4   4  156.14    5.87
  -2  -4  -5   29.48    1.39
   2   4   5   30.08    1.37
   2   4   5   31.51    1.64
   2   4   6    5.22    1.50
   2   4   6    4.31    0.60
   2   4   6    5.39    0.81
   2   4   7    0.50    1.46
   2   4   7    0.15    0.44
   2   4   7    0.98    0.62
   2   4   7    0.69    0.75
   2   4   8  147.85    5.87
   2   4   8  171.90    7.16
   2   4   8  156.78    6.00
   2   4   8  156.12    6.12
   2   4   9   19.09    1.17
   2   4   9   19.03    2.27
   2   4   9   17.69    1.33
   2   4   9   18.07    1.27
   2   4  10    2.19    1.71
   2   4  10    3.39    0.92
   2   4  10    1.58    0.83
   2   4  11   -0.33    1.92
   2   4  11   -0.50    0.90
   2   4  12    4.00    2.23
   2   4  12    2.87    1.06
   2   4  13    6.25    2.56
   2   4  14   15.38    2.91
   2   4  15   -1.98    2.64
  -2  -5  17    5.10    1.46
  -2  -5  17    5.93    1.66
  -2  -5  16    2.35    1.25
  -2  -5  16    4.52    1.48
  -2  -5  15   18.65    1.64
  -2  -5  15   11.91    1.67
  -2  -5  14    0.44    1.04
  -2  -5  14    0.37    1.14
  -2  -5  13    7.49    1.31
  -2  -5  12    1.00    1.08
  -2  -5  11    0.50    1.02
   2   5 -11    0.44    0.56
  -2  -5  10   27.56    1.66
  -2  -5  10   24.33    1.69
   2   5 -10   27.25    1.37
  -2  -5   9    3.23    0.79
  -2  -5   9    4.85    0.90
   2   5  -9    5.70    0.69
  -2  -5   8  284.03   10.80
   2   5  -8  286.15   10.35
   2   5  -8  290.79   10.68
   2   5  -7    0.67    0.31
  -2  -5   7   -0.08    0.52
   2   5  -7   -0.10    0.23
   2   5  -7    0.58    0.54
   2   5  -6   67.46    2.73
  -2  -5   6   70.90    2.94
   2   5  -6   71.86    3.02
   2   5  -6   71.33    2.66
   2   5  -6   73.75    2.98
   2   5  -5   26.06    1.21
  -2  -5   5   30.95    1.42
   2   5  -5   31.43    1.54
   2   5  -5   29.47    1.21
   2   5  -5   30.31    1.50
   2   5  -4   14.36    0.75
   2   5  -4   15.86    1.00
  -2  -5   4   14.49    0.87
   2   5  -4   14.72    0.73
  -2  -5   4   14.16    0.71
   2   5  -4   15.78    1.02
  -2  -5   3   52.71    2.31
   2   5  -3   59.47    2.39
   2   5  -3   56.76    2.25
  -2  -5   3   59.53    2.27
   2   5  -3   59.74    2.54
  -2  -5   2  186.78    7.01
   2   5  -2  193.86    7.06
   2   5  -2  189.24    7.01
  -2  -5   2  192.29    7.02
   2   5  -2  185.97    7.27
  -2  -5   1  397.37   14.32
   2   5  -1  393.44   14.36
   2   5  -1  388.96   14.36
  -2  -5   1  399.87   14.38
   2   5  -1  371.37   14.61
  -2  -5   1  397.29   14.20
  -2  -5   0  127.89    4.73
   2   5   0  127.20    4.77
  -2  -5   0  132.37    4.87
   2   5   0  128.99    4.85
   2   5   1  419.33   14.99
   2   5   1  405.74   15.09
   2   5   1  413.77   15.36
   2   5   2    7.16    0.40
   2   5   2    7.60    0.85
   2   5   3    6.29    0.37
  -2  -5  -3    6.08    0.56
   2   5   3    7.02    0.85
   2   5   3    6.00    0.35
   2   5   4  155.83    5.62
  -2  -5  -4  156.03    5.87
   2   5   4  150.44    5.68
   2   5   4  156.91    6.14
   2   5   5    1.50    0.38
   2   5   5    1.27    0.25
  -2  -5  -5    1.19    0.52
   2   5   5    0.79    0.69
   2   5   6   -0.04    0.37
   2   5   6   -0.02    0.48
   2   5   6   -0.44    0.75
   2   5   7   -0.19    0.48
   2   5   7   -0.42    1.62
   2   5   7   -0.04    0.60
   2   5   7    0.06    0.81
   2   5   8    4.39    0.64
   2   5   8    2.21    1.79
   2   5   8    4.14    0.77
   2   5   8    4.70    0.98
   2   5   9   26.52    2.73
   2   5   9   25.10    1.69
   2   5   9   26.62    1.52
   2   5  10    1.69    1.89
   2   5  10    4.25    0.90
   2   5  10    3.71    0.96
   2   5  11   24.04    2.91
   2   5  12    4.68    2.39
   2   5  13    9.51    2.60
   2   5  14    5.60    2.68
  -2  -6  17    5.93    1.54
  -2  -6  17    4.54    1.66
  -2  -6  16    0.27    1.21
  -2  -6  16    1.17    1.48
  -2  -6  15    1.15    1.15
  -2  -6  15    1.69    1.37
  -2  -6  14    1.12    1.15
  -2  -6  13   25.21    1.94
  -2  -6  12    3.71    1.04
  -2  -6  12    2.75    1.12
  -2  -6  11   15.97    1.40
  -2  -6  11   18.88    1.56
   2   6 -11   14.78    1.10
  -2  -6  10    2.71    0.87
  -2  -6  10    2.41    0.98
   2   6 -10    3.56    0.73
  -2  -6   9   16.36    1.27
   2   6  -9   14.18    1.08
   2   6  -8  349.18   12.89
  -2  -6   8  369.98   13.28
   2   6  -8  353.58   12.82
   2   6  -8  359.01   13.20
   2   6  -7    8.80    0.62
  -2  -6   7    8.95    0.89
   2   6  -7    9.05    0.54
   2   6  -7    9.66    0.92
   2   6  -6  206.74    7.87
  -2  -6   6  214.24    8.10
   2   6  -6  215.90    7.81
   2   6  -6  221.83    8.18
   2   6  -5   78.02    3.16
   2   6  -5   84.82    3.41
  -2  -6   5   79.27    3.33
  -2  -6   5   82.62    3.14
   2   6  -5   84.99    3.14
   2   6  -5   82.04    3.46
   2   6  -4   13.91    0.79
   2   6  -4   14.22    0.96
  -2  -6   4   13.07    0.83
   2   6  -4   13.16    0.71
  -2  -6   4   13.45    0.73
   2   6  -4   13.53    1.02
   2   6  -3   37.86    1.67
  -2  -6   3   32.24    1.56
   2   6  -3   33.83    1.48
  -2  -6   3   36.99    1.52
   2   6  -3   36.16    1.83
  -2  -6   2  204.22    7.54
   2   6  -2  216.28    7.64
  -2  -6   2  201.79    7.58
   2   6  -2  197.83    7.54
  -2  -6   2  204.37    7.43
   2   6  -2  205.37    7.89
  -2  -6   1   23.33    0.98
   2   6  -1   20.38    1.02
   2   6  -1   21.59    1.06
  -2  -6   1   20.77    1.06
   2   6  -1   16.78    1.29
   2   6   0   56.24    2.21
  -2  -6   0   56.24    2.16
  -2  -6   0   57.35    2.33
   2   6   1  233.95    8.60
  -2  -6  -1  237.84    8.78
   2   6   1  241.34    9.06
   2   6   2  180.60    6.64
   2   6   2  190.86    7.18
   2   6   3   31.56    1.21
  -2  -6  -3   30.29    1.48
   2   6   3   29.20    1.73
   2   6   4    0.98    0.27
   2   6   4    1.10    0.23
  -2  -6  -4    0.79    0.50
   2   6   4    0.52    0.77
   2   6   5    5.45    0.48
   2   6   5    5.52    0.35
   2   6   5    5.45    0.40
  -2  -6  -5    6.12    0.67
   2   6   5    5.70    0.96
   2   6   6    7.02    0.62
   2   6   6    6.35    0.48
  -2  -6  -6    6.76    0.81
   2   6   6    6.91    1.10
   2   6   7    0.56    0.56
   2   6   7    0.33    0.87
   2   6   8   46.15    3.31
   2   6   8   39.82    2.23
   2   6   9   75.66    4.47
   2   6   9   62.74    3.16
   2   6  10   37.88    3.37
   2   6  10   32.66    2.08
   2   6  11    2.52    2.35
   2   6  12    0.62    2.41
   2   6  13    3.60    2.50
  -2  -7  16   13.09    1.94
  -2  -7  15    5.95    1.50
  -2  -7  14   15.88    1.54
  -2  -7  14   11.89    1.62
  -2  -7  13    2.56    1.06
  -2  -7  13    3.91    1.23
  -2  -7  12    0.08    0.94
  -2  -7  12    1.37    1.19
  -2  -7  11   12.36    1.31
  -2  -7  11   12.64    1.44
   2   7 -11   14.22    1.14
  -2  -7  10   34.57    1.98
  -2  -7  10   30.77    2.04
   2   7 -10   35.97    1.85
  -2  -7   9   69.38    3.21
   2   7  -9   73.02    3.16
  -2  -7   8   14.82    1.15
   2   7  -8   14.22    1.17
   2   7  -7   44.23    2.06
  -2  -7   7   48.19    2.29
   2   7  -7   50.21    1.94
   2   7  -7   51.93    2.37
   2   7  -6   29.45    1.35
  -2  -7   6   31.43    1.60
   2   7  -6   28.81    1.29
   2   7  -6   31.04    1.69
   2   7  -5    2.41    0.50
  -2  -7   5    3.02    0.60
   2   7  -5    2.87    0.44
  -2  -7   5    3.00    0.44
   2   7  -5    3.68    0.77
   2   7  -4    2.17    0.48
   2   7  -4    1.54    0.65
  -2  -7   4    1.64    0.52
   2   7  -4    2.10    0.44
  -2  -7   4    1.81    0.42
   2   7  -4    1.85    0.71
   2   7  -3   19.71    1.12
  -2  -7   3   18.75    1.00
  -2  -7   3   18.42    0.98
   2   7  -3   20.13    1.33
  -2  -7   3   19.65    0.89
   2   7  -2   44.30    1.96
  -2  -7   2   49.00    1.89
  -2  -7   2   42.84    1.91
   2   7  -2   41.22    2.23
  -2  -7   2   44.88    1.75
   2   7  -1   55.41    2.14
  -2  -7   1   47.31    2.02
  -2  -7   1   52.48    2.16
  -2  -7   0   53.37    2.14
   2   7   0   61.26    2.27
  -2  -7   0   55.89    2.35
   2   7   1    6.14    0.48
  -2  -7  -1    5.41    0.62
   2   7   1    5.39    0.89
   2   7   2   14.59    0.67
   2   7   2   12.12    1.19
   2   7   3    3.48    0.94
  -2  -7  -4  253.35    9.55
   2   7   4  258.66    9.91
  -2  -7  -5   98.21    4.02
   2   7   5  103.00    4.41
   2   7   6   46.67    3.37
  -2  -7  -6   48.08    2.21
   2   7   6   48.33    2.58
   2   7   7    3.79    1.17
   2   7   8    9.76    2.31
   2   7   8   10.60    1.35
   2   7   9   -1.67    2.23
   2   7   9   -0.08    1.14
   2   7  10   51.14    4.02
   2   7  11    3.56    2.52
   2   7  12   10.72    2.98
  -2  -8  16    0.94    1.33
  -2  -8  16    1.96    1.52
  -2  -8  15   70.42    3.70
  -2  -8  15   77.41    3.93
  -2  -8  14   15.11    1.66
  -2  -8  14   17.23    1.87
  -2  -8  13   22.00    1.77
  -2  -8  13   23.65    1.94
  -2  -8  12   16.82    1.54
  -2  -8  12   18.69    1.69
  -2  -8  11   59.51    2.85
  -2  -8  11   50.06    2.83
   2   8 -11   56.85    2.68
  -2  -8  10   56.70    2.83
  -2  -8  10   55.02    2.87
   2   8 -10   61.01    2.77
  -2  -8   9    9.26    1.12
   2   8  -9   10.30    1.17
  -2  -8   8   72.46    3.16
   2   8  -8   67.30    3.19
  -2  -8   7    0.29    0.73
   2   8  -7    0.12    0.79
   2   8  -6   23.25    1.31
  -2  -8   6   24.10    1.46
  -2  -8   6   27.33    1.23
   2   8  -6   26.64    1.23
   2   8  -6   29.81    1.71
   2   8  -5    0.38    0.56
  -2  -8   5    0.40    0.56
  -2  -8   5    0.02    0.44
   2   8  -5    1.04    0.87
   2   8  -4   11.51    0.89
   2   8  -4   12.32    0.98
  -2  -8   4   11.24    0.85
  -2  -8   4   11.68    0.77
  -2  -8   4   11.87    0.71
   2   8  -4   13.84    1.21
  -2  -8   3    8.01    0.69
   2   8  -3    7.01    0.79
  -2  -8   3    7.93    0.65
   2   8  -3    9.18    1.12
  -2  -8   3    8.49    0.54
  -2  -8   2  394.77   14.26
   2   8  -2  382.09   14.32
  -2  -8   2  396.06   14.34
   2   8  -2  386.61   14.72
  -2  -8   1  222.64    7.99
   2   8  -1  216.65    8.08
  -2  -8   1  224.16    8.16
  -2  -8   1  213.65    7.89
   2   8   0  102.39    3.83
  -2  -8   0   98.31    3.73
  -2  -8   0  103.50    4.00
  -2  -8  -1   41.65    1.91
   2   8   1   40.11    2.27
  -2  -8  -2  156.05    6.24
   2   8   2  178.58    6.72
   2   8   3  134.76    5.66
  -2  -8  -4   40.19    1.91
   2   8   4   37.86    2.23
  -2  -8  -5    3.75    0.79
   2   8   5    3.29    1.14
   2   8   6   48.25    3.52
  -2  -8  -6   46.88    2.21
   2   8   6   46.31    2.64
   2   8   7    0.08    1.10
   2   8   8   10.16    1.48
   2   8   9   -1.00    2.31
   2   8   9    2.29    1.29
   2   8  10    6.37    2.60
   2   8  11    1.58    2.56
  -2  -9  16   -0.21    1.54
  -2  -9  15   -0.10    1.29
  -2  -9  15    2.69    1.62
  -2  -9  14   51.33    2.93
  -2  -9  14   51.81    3.12
  -2  -9  13   61.86    3.19
  -2  -9  13   57.72    3.21
  -2  -9  12    2.29    1.12
  -2  -9  12    2.25    1.21
  -2  -9  11  100.93    4.41
  -2  -9  11   94.55    4.45
   2   9 -11   99.81    4.27
  -2  -9  10   34.57    2.04
  -2  -9  10   29.75    2.02
   2   9 -10   30.22    1.91
  -2  -9   9   59.60    2.85
   2   9  -9   59.49    2.91
  -2  -9   8    1.08    0.90
   2   9  -8    3.39    1.00
  -2  -9   7   15.07    1.23
   2   9  -7   16.72    1.46
  -2  -9   6   28.75    1.64
  -2  -9   6   29.64    1.40
   2   9  -6   32.18    1.94
  -2  -9   5  130.74    5.12
  -2  -9   5  126.85    4.98
   2   9  -5  137.63    5.50
  -2  -9   4   77.81    3.16
  -2  -9   4   75.44    3.14
   2   9  -4   80.93    3.62
  -2  -9   3   11.24    0.85
  -2  -9   3   11.99    0.87
   2   9  -3   12.09    1.31
  -2  -9   2    1.62    0.48
  -2  -9   2    2.29    0.62
   2   9  -2    2.62    1.00
  -2  -9   1    1.37    0.38
  -2  -9   1    1.98    0.62
  -2  -9   0   24.00    1.00
  -2  -9   0   23.08    1.33
   2   9   0   20.23    1.75
  -2  -9  -1   18.50    1.14
   2   9   1   15.01    1.50
  -2  -9  -2   44.40    2.10
   2   9   2   44.79    2.52
   2   9   3    2.27    1.10
  -2  -9  -4    2.98    0.77
   2   9   4    2.41    1.15
  -2  -9  -5   37.91    1.91
   2   9   5   33.08    2.29
  -2  -9  -6    1.21    0.77
   2   9   6    2.79    1.21
   2   9   7    0.98    2.16
   2   9   7    1.40    1.21
   2   9   8    1.98    1.29
   2   9   9   -0.27    1.35
   2   9  10    8.87    3.02
  -2 -10  15    4.18    1.69
  -2 -10  14    1.42    1.39
  -2 -10  14    1.66    1.46
  -2 -10  13    5.60    1.40
  -2 -10  13    6.10    1.50
  -2 -10  12   21.34    1.81
  -2 -10  12   19.96    1.85
  -2 -10  11   21.32    1.83
  -2 -10  11   20.42    1.77
   2  10 -11   24.29    1.73
  -2 -10  10   33.97    2.08
  -2 -10  10   33.45    2.14
   2  10 -10   34.62    2.14
  -2 -10   9    2.00    1.00
   2  10  -9    3.00    1.12
  -2 -10   8   12.30    1.23
   2  10  -8   11.80    1.40
  -2 -10   7   14.38    1.17
   2  10  -7   14.72    1.50
  -2 -10   6    3.00    0.77
  -2 -10   6    2.64    0.60
   2  10  -6    4.64    1.19
  -2 -10   5   88.28    3.56
  -2 -10   5   84.99    3.46
   2  10  -5   83.20    3.98
  -2 -10   4   70.63    2.93
  -2 -10   4   70.11    2.93
   2  10  -4   68.86    3.41
  -2 -10   3    2.60    0.64
  -2 -10   3    4.47    0.67
   2  10  -3    2.89    1.08
  -2 -10   2  255.78    9.45
  -2 -10   2  260.74    9.62
   2  10  -2  248.37   10.07
  -2 -10   1    2.89    0.73
  -2 -10   0    1.67    0.69
   2  10   0    1.75    1.14
  -2 -10  -1    0.17    0.69
   2  10   1    0.60    1.04
  -2 -10  -2    0.27    0.67
   2  10   2    0.96    1.19
   2  10   3   10.99    1.46
   2  10   4    2.02    1.21
  -2 -10  -5    2.39    0.83
   2  10   5   -0.65    1.27
   2  10   6   -3.79    2.33
   2  10   6   -0.10    1.23
   2  10   7    1.06    2.27
   2  10   7    1.15    1.27
   2  10   8    5.79    2.68
   2  10   8    5.00    1.56
  -2 -11  15   11.95    1.91
  -2 -11  14    3.48    1.44
  -2 -11  14    3.56    1.54
  -2 -11  13   77.87    3.71
  -2 -11  13   68.40    3.73
  -2 -11  12   13.16    1.56
  -2 -11  12   14.67    1.73
  -2 -11  11    0.81    1.12
  -2 -11  11    2.44    1.33
   2  11 -11    2.35    1.15
  -2 -11  10   33.87    2.08
  -2 -11  10   31.62    2.12
   2  11 -10   30.91    2.14
  -2 -11   9    0.06    1.00
  -2 -11   9   -0.06    1.08
   2  11  -9    0.98    1.19
  -2 -11   8    3.18    1.00
   2  11  -8    3.75    1.27
  -2 -11   7    0.06    0.83
   2  11  -7   -1.02    1.14
  -2 -11   6    2.56    0.79
   2  11  -6    3.96    1.21
  -2 -11   5    0.08    0.71
  -2 -11   5    0.52    0.65
   2  11  -5    0.79    1.10
  -2 -11   4   48.77    2.17
   2  11  -4   43.44    2.66
  -2 -11   3    4.29    0.79
   2  11  -3    5.08    1.29
  -2 -11   2   14.43    1.12
   2  11  -2   13.11    1.52
  -2 -11   1    6.77    0.89
  -2 -11   0    1.23    0.75
   2  11   0    0.37    1.19
  -2 -11  -1   12.05    1.12
   2  11   1   11.39    1.54
  -2 -11  -2    5.41    0.90
   2  11   2    5.64    1.40
  -2 -11  -3    1.39    0.83
   2  11   3    2.39    1.35
   2  11   4    4.47    1.40
  -2 -11  -5   26.81    1.67
   2  11   5   21.11    2.16
   2  11   6    0.65    2.54
   2  11   6    1.15    1.54
   2  11   7   21.23    3.29
   2  11   7   20.88    2.17
   2  11   8   11.34    1.92
  -2 -12  13    0.17    1.25
  -2 -12  12   57.60    3.12
  -2 -12  11   -0.08    1.21
  -2 -12  10    2.58    1.17
   2  12 -10    0.89    1.35
  -2 -12   9    0.19    0.96
   2  12  -9   -0.17    1.33
  -2 -12   8    1.46    0.94
   2  12  -8    1.77    1.33
  -2 -12   7    4.95    0.96
   2  12  -7    6.31    1.46
   2  12  -6   17.65    1.81
  -2 -12   5    0.77    0.71
   2  12  -5    0.48    1.27
  -2 -12   4   38.84    1.92
   2  12  -4   39.03    2.54
  -2 -12   3    1.27    0.79
   2  12  -3    2.66    1.31
  -2 -12   2    6.70    0.94
   2  12  -2    4.48    1.35
  -2 -12   1    1.87    0.83
  -2 -12   0   13.93    1.21
   2  12   0   12.59    1.67
  -2 -12  -1    6.43    1.02
   2  12   1    6.77    1.50
  -2 -12  -2    4.72    0.98
   2  12   2    4.95    1.52
  -2 -12  -3   71.96    3.29
   2  12   3   73.98    3.89
   2  12   4    4.79    1.60
   2  12   5   23.13    3.39
   2  12   5   20.13    2.17
   2  12   6    5.31    3.04
   2  12   6    7.56    1.85
   2  12   7    4.72    1.71
   2  12   8    4.52    1.77
  -2 -13  12   10.01    1.60
  -2 -13  11    0.96    1.25
  -2 -13  10   17.51    1.60
   2  13 -10   16.61    1.96
   2  13  -9    5.22    1.58
   2  13  -8    0.52    1.35
   2  13  -7    7.56    1.60
   2  13  -6   19.32    1.98
   2  13  -5   34.47    2.52
  -2 -13   4    1.77    0.87
   2  13  -4    0.64    1.37
  -2 -13   3    4.79    0.94
   2  13  -3    5.74    1.52
  -2 -13   2    0.56    0.89
   2  13  -2   -0.54    1.37
  -2 -13   1    3.83    1.00
  -2 -13   0    0.98    0.96
   2  13   0   -0.23    1.40
  -2 -13  -1   64.03    2.98
   2  13   1   59.66    3.58
  -2 -13  -2   59.53    2.87
   2  13   2   60.18    3.52
   2  13   3   40.30    2.91
   2  13   4   -1.35    2.75
   2  13   4    2.68    1.79
   2  13   5   11.93    2.00
   2  14 -10   35.43    2.73
   2  14  -9    1.75    1.69
   2  14  -8   15.72    2.04
   2  14  -7    0.12    1.56
   2  14  -6    2.98    1.64
   2  14  -5    2.56    1.60
   2  14  -4    0.23    1.54
   2  14  -3    4.62    1.62
   2  14  -2   16.63    2.12
   2  14   0    2.48    1.73
   2  14   1    2.66    1.67
   3 -17   0    3.02    1.14
   3 -17   1    0.52    1.10
   3 -17   2   30.77    1.91
   3 -17   3   15.26    1.42
   3 -17   4   11.18    1.21
  -3  16   4   42.21    3.04
   3 -16  -3    7.04    1.15
  -3  16   3    7.93    1.75
   3 -16  -2   16.72    1.50
  -3  16   2   20.03    2.19
   3 -16  -1   44.19    2.33
   3 -16   0   10.03    1.25
   3 -16   1    1.04    0.98
   3 -16   2    0.48    0.96
   3 -16   3   54.81    2.66
   3 -16   4    4.83    0.98
   3 -16   5    0.92    0.87
  -3  15   8    5.52    1.83
  -3  15   7    4.41    1.79
   3 -15  -6    5.14    1.15
  -3  15   6    6.04    1.66
  -3  15   5    4.08    1.66
   3 -15  -4   14.93    1.40
  -3  15   4   16.05    2.00
   3 -15  -3    2.58    1.00
  -3  15   3    4.35    1.60
   3 -15  -2    0.56    0.90
   3 -15  -1   52.77    2.58
   3 -15   0  101.96    4.29
   3 -15   1    1.91    0.90
   3 -15   2   -0.77    0.89
   3 -15   3   -0.04    0.81
   3 -15   4    9.76    1.06
   3 -15   5   13.30    1.12
   3 -15   9   46.73    2.79
   3 -15  10    7.99    1.60
   3 -15  11    1.83    1.56
   3 -14  -8    0.98    1.04
  -3  14   8    1.50    1.58
   3 -14  -7   17.96    1.52
  -3  14   7   19.34    2.04
   3 -14  -6    8.72    1.17
  -3  14   6    9.18    1.67
  -3  14   5    3.43    1.52
   3 -14  -4   15.34    1.31
  -3  14   4   17.11    1.87
   3 -14  -3   23.56    1.56
   3 -14  -2    8.97    1.04
   3 -14  -1   45.86    2.25
   3 -14   0   22.29    1.44
   3 -14   1   19.94    1.35
   3 -14   2    5.04    0.90
   3 -14   3   37.11    1.89
   3 -14   4    1.83    0.77
   3 -14   5    5.20    0.85
   3 -14   6   17.19    1.46
   3 -14   6   16.94    1.14
   3 -14   7   21.84    1.71
   3 -14   8    1.94    1.17
   3 -14   9   39.53    2.44
   3 -14  10   25.54    2.04
   3 -14  11   22.79    2.00
   3 -14  12    1.44    1.44
   3 -13 -10   18.23    1.56
   3 -13  -9    6.14    1.17
   3 -13  -8   10.03    1.19
  -3  13   8   10.60    1.69
   3 -13  -7    1.10    0.85
  -3  13   7    2.73    1.31
   3 -13  -6    3.06    0.96
  -3  13   6    2.75    1.29
   3 -13  -5   44.59    2.27
  -3  13   5   49.90    2.85
   3 -13  -3   76.62    3.31
   3 -13  -2   10.22    1.02
   3 -13  -1    1.08    0.75
   3 -13   0   35.62    1.83
   3 -13   1   10.55    0.96
   3 -13   2    2.96    0.73
   3 -13   3   18.38    1.23
   3 -13   3   16.99    1.17
   3 -13   4   20.63    1.39
   3 -13   4   17.03    1.15
   3 -13   5    0.12    0.89
   3 -13   5    0.04    0.65
   3 -13   6    1.64    0.94
   3 -13   6    3.10    0.67
   3 -13   7    6.66    1.15
   3 -13   8    3.56    1.17
   3 -13   9    8.95    1.40
   3 -13  10   36.59    2.35
   3 -13  11    0.44    1.35
   3 -13  12   14.01    1.87
   3 -12 -12    3.16    1.12
   3 -12 -11   -0.52    1.00
   3 -12 -10    3.39    1.04
   3 -12  -9   -0.60    0.89
  -3  12   9   -0.58    1.29
   3 -12  -8    0.06    0.83
  -3  12   8    0.25    1.21
   3 -12  -7    0.65    0.83
  -3  12   7    1.66    1.23
   3 -12  -6    0.54    0.75
  -3  12   6    1.89    1.21
   3 -12  -5    1.17    0.73
  -3  12   4    5.47    0.69
   3 -12  -3   73.23    3.14
  -3  12   3   72.79    2.96
   3 -12  -2   21.46    1.33
  -3  12   2   21.88    1.17
   3 -12  -1   29.31    1.58
   3 -12   0   98.38    3.98
   3 -12   1   27.75    1.44
   3 -12   1   29.73    1.52
   3 -12   2   16.26    1.14
   3 -12   2   17.92    1.12
   3 -12   3    9.82    0.98
   3 -12   3    9.58    0.85
   3 -12   4   11.76    1.14
   3 -12   4   11.37    0.87
   3 -12   5   -0.17    0.85
   3 -12   5    0.10    0.58
   3 -12   6    8.68    1.17
   3 -12   6    7.33    0.75
   3 -12   7   22.31    1.62
   3 -12   7   17.30    1.06
   3 -12   8   17.17    1.58
   3 -12   9    6.87    1.33
   3 -12  10   11.41    1.48
   3 -12  11    5.00    1.39
   3 -12  12    1.14    1.29
   3 -12  13    2.85    1.50
   3 -11 -13    1.21    1.06
   3 -11 -12   20.67    1.52
   3 -11 -11    1.00    0.92
   3 -11 -10   -0.25    0.90
   3 -11  -9    3.18    0.87
  -3  11   9    3.16    1.15
   3 -11  -8   12.43    1.10
  -3  11   8   12.01    1.42
   3 -11  -7    3.19    0.83
  -3  11   7    2.89    1.10
   3 -11  -6    0.13    0.69
   3 -11  -5    1.73    0.67
  -3  11   5    1.04    0.58
  -3  11   4   35.39    1.64
   3 -11  -3  114.94    4.98
  -3  11   3  136.09    4.89
   3 -11  -2  870.51   31.24
  -3  11   2  851.82   31.10
   3 -11  -1   11.59    0.90
   3 -11  -1   10.43    0.67
   3 -11   0   11.37    0.85
   3 -11   0    9.03    0.77
   3 -11   1   51.69    2.27
   3 -11   1   54.10    2.33
   3 -11   2    7.89    0.73
   3 -11   2    7.49    0.89
   3 -11   3   35.93    1.69
   3 -11   3   38.11    1.89
   3 -11   4    1.64    0.54
   3 -11   4    1.33    0.89
   3 -11   5  163.44    6.24
   3 -11   5  168.88    6.58
   3 -11   6   -0.08    0.50
   3 -11   6   -0.33    0.92
   3 -11   7    1.52    0.52
   3 -11   7    0.87    1.04
   3 -11   8    0.35    0.73
   3 -11   8    0.08    1.00
   3 -11   9    6.29    0.90
   3 -11   9    6.68    1.27
   3 -11  10    1.67    1.14
   3 -11  11    0.10    1.15
   3 -11  12    5.64    1.35
   3 -11  13    4.62    1.48
   3 -11  14    2.52    1.46
   3 -10 -13   18.80    1.48
   3 -10 -12    9.62    1.15
   3 -10 -11    1.15    0.81
   3 -10 -10   -0.10    0.77
   3 -10  -9   30.89    1.66
  -3  10   9   28.70    1.87
  -3  10   9   29.10    1.62
   3 -10  -8   19.82    1.29
  -3  10   8   22.09    1.64
   3 -10  -7    1.10    0.65
  -3  10   7    0.38    0.90
   3 -10  -6   26.44    1.46
   3 -10  -5  139.88    5.47
   3 -10  -4   26.21    1.46
   3 -10  -4   31.20    1.56
  -3  10   4   29.29    1.40
  -3  10   3   12.12    0.85
   3 -10  -3   13.14    0.98
   3 -10  -2  383.45   14.74
   3 -10  -2  441.56   14.82
   3 -10  -2  424.43   15.05
  -3  10   2  416.83   14.95
   3 -10  -2  425.33   15.03
   3 -10  -1   27.33    1.25
   3 -10  -1   27.04    1.39
  -3  10   1   27.16    1.31
   3 -10  -1   26.81    1.40
   3 -10   0  450.76   16.55
   3 -10   0  453.16   16.51
   3 -10   1    1.60    0.52
   3 -10   1    1.52    0.56
   3 -10   2    2.79    0.52
   3 -10   2    2.60    0.62
   3 -10   3   59.18    2.42
   3 -10   3   57.51    2.58
   3 -10   4    1.10    0.48
   3 -10   4    0.71    0.77
   3 -10   5   39.78    1.71
   3 -10   5   37.11    2.06
   3 -10   6    0.37    0.64
   3 -10   6   -0.52    0.46
   3 -10   6   -0.94    0.85
   3 -10   7    0.87    0.73
   3 -10   7   -0.44    0.48
   3 -10   7   -0.46    0.90
   3 -10   8   24.83    1.44
   3 -10   8   25.02    1.15
   3 -10   8   22.15    1.69
   3 -10   9   -0.42    0.71
   3 -10   9    0.15    1.04
   3 -10  10    1.64    1.21
   3 -10  11   10.87    1.50
   3 -10  12    5.68    1.42
   3 -10  13    4.54    1.31
   3 -10  14    0.10    1.31
  -3   9  14   18.40    3.39
   3  -9 -13    8.89    1.04
   3  -9 -12    5.29    0.92
  -3   9  11    0.06    0.90
   3  -9 -11   -0.48    0.71
  -3   9  10    0.90    0.83
   3  -9 -10    0.98    0.71
  -3   9  10    1.19    0.92
   3  -9  -9   16.03    1.15
  -3   9   9   19.65    1.25
  -3   9   9   15.47    1.35
   3  -9  -8   17.84    1.15
  -3   9   8   19.03    1.21
  -3   9   8   17.32    1.40
  -3   9   7    4.70    0.75
   3  -9  -7    3.71    0.69
   3  -9  -6    7.87    0.83
   3  -9  -5   86.76    3.56
   3  -9  -5   89.70    3.62
   3  -9  -4  120.77    4.70
   3  -9  -4  119.88    4.70
   3  -9  -3   84.09    2.48
  -3   9   3   81.12    2.71
   3  -9  -3   80.41    2.81
   3  -9  -2   78.75    2.98
   3  -9  -2   77.81    2.91
   3  -9  -2   80.02    3.18
   3  -9  -2   85.12    3.21
  -3   9   2   76.41    3.10
   3  -9  -1   28.06    1.35
  -3   9   1   27.79    1.31
   3  -9  -1   28.12    1.40
   3  -9   0  263.65    9.78
  -3   9   0  263.98    9.74
   3  -9   1   57.26    2.37
   3  -9   2   35.16    1.58
   3  -9   2   35.99    1.62
   3  -9   3   73.52    2.91
   3  -9   4   12.47    0.98
  -3   9  -4   14.99    0.87
   3  -9   4   16.13    0.85
   3  -9   4   12.41    1.04
   3  -9   5   36.12    1.77
   3  -9   5   36.39    1.56
   3  -9   5   33.39    1.87
   3  -9   6   12.49    0.98
   3  -9   6   11.86    0.73
   3  -9   6   11.30    1.12
   3  -9   7  227.91    8.64
   3  -9   7  228.85    8.41
   3  -9   7  227.47    8.89
   3  -9   8   71.71    3.12
   3  -9   8   73.60    2.83
   3  -9   8   74.13    3.41
   3  -9   9   -0.29    0.75
   3  -9   9    0.21    0.98
   3  -9  10   53.60    2.48
   3  -9  10   54.89    2.87
   3  -9  11   -0.44    1.21
   3  -9  12    0.90    1.19
   3  -9  13    0.19    1.19
  -3   8  16    8.93    2.87
  -3   8  15    7.04    2.71
  -3   8  14   73.06    4.83
  -3   8  13   -1.42    1.14
   3  -8 -13    0.17    0.81
   3  -8 -12   28.35    1.60
  -3   8  12   29.33    1.81
   3  -8 -11   49.69    2.23
  -3   8  11   45.57    2.35
  -3   8  10    8.03    1.02
   3  -8 -10    6.77    0.87
  -3   8  10    7.04    0.96
   3  -8  -9   17.80    1.14
  -3   8   9   18.51    1.29
  -3   8   9   17.09    1.25
   3  -8  -8  140.78    5.52
  -3   8   8  141.63    5.60
  -3   8   8  147.88    5.72
   3  -8  -7   36.47    1.77
  -3   8   7   39.36    1.83
   3  -8  -6    7.22    0.94
  -3   8   6    8.72    0.73
   3  -8  -6    7.56    0.71
   3  -8  -5   22.40    1.15
   3  -8  -5   20.86    1.29
   3  -8  -4   13.97    0.89
   3  -8  -4   16.22    0.98
   3  -8  -3   12.74    0.56
   3  -8  -3   14.99    0.89
   3  -8  -2  248.29    8.81
   3  -8  -2  247.69    9.03
  -3   8   2  226.58    8.97
   3  -8  -1   32.85    1.44
   3  -8  -1   33.74    1.50
  -3   8   1   29.89    1.40
  -3   8   0    7.72    0.83
  -3   8   0    8.31    0.65
   3  -8   0    8.28    0.62
  -3   8   0    8.41    0.60
  -3   8  -1   36.09    1.79
   3  -8   1   37.39    1.60
  -3   8  -1   36.26    1.58
   3  -8   2    1.00    0.52
  -3   8  -2    0.56    0.69
  -3   8  -2    0.33    0.40
   3  -8   2    0.77    0.38
   3  -8   2    0.52    0.46
   3  -8   3   27.79    1.40
  -3   8  -3   27.48    1.66
   3  -8   3   28.08    1.25
  -3   8  -3   25.92    1.25
   3  -8   3   29.58    1.35
   3  -8   4   13.16    0.94
  -3   8  -4   15.17    1.19
  -3   8  -4   13.28    0.79
   3  -8   4   15.18    0.79
  -3   8  -5   42.82    2.16
   3  -8   5   39.86    1.92
   3  -8   5   42.36    1.73
  -3   8  -6   25.19    1.64
   3  -8   6   24.44    1.33
   3  -8   6   25.12    1.12
   3  -8   6   22.13    1.46
  -3   8  -7    3.33    1.06
   3  -8   7    2.79    0.71
   3  -8   7    2.12    0.38
   3  -8   7    1.67    0.81
   3  -8   8    5.20    0.83
   3  -8   8    4.85    0.48
   3  -8   8    5.83    1.02
   3  -8   9  357.24   13.41
   3  -8   9  360.65   13.01
   3  -8   9  352.04   13.65
   3  -8  10   45.23    2.50
   3  -8  10   44.79    2.29
   3  -8  11   11.03    1.37
   3  -8  11    8.12    1.14
   3  -8  14    8.24    1.54
   3  -8  15    1.67    1.39
  -3   7  16    1.58    2.58
  -3   7  15   46.67    3.87
  -3   7  15   38.99    2.41
  -3   7  14   72.29    4.54
  -3   7  14   63.90    3.23
   3  -7 -13   29.12    1.60
  -3   7  13   32.06    1.98
  -3   7  12   13.34    1.31
   3  -7 -12   11.12    0.96
   3  -7 -11   28.14    1.50
  -3   7  11   28.35    1.73
   3  -7 -10   61.03    2.60
  -3   7  10   59.89    2.66
  -3   7  10   60.07    2.75
  -3   7   9  176.64    6.58
   3  -7  -9  177.33    6.81
  -3   7   9  184.12    6.91
  -3   7   9  187.44    6.97
  -3   7   8  283.20   10.20
   3  -7  -8  279.33   10.43
  -3   7   8  271.00   10.51
  -3   7   8  285.55   10.57
  -3   7   7   92.01    3.43
   3  -7  -7   97.44    3.68
  -3   7   7   92.32    3.77
   3  -7  -6   21.98    1.02
   3  -7  -6   25.69    1.21
   3  -7  -6   28.71    1.46
  -3   7   6   27.06    1.31
   3  -7  -5   25.00    1.06
   3  -7  -5   27.89    1.27
   3  -7  -5   29.10    1.42
  -3   7   5   26.75    1.31
   3  -7  -4   29.45    1.15
   3  -7  -4   29.22    1.37
   3  -7  -4   30.64    1.46
   3  -7  -3   39.84    1.56
   3  -7  -3   41.28    1.75
   3  -7  -3   45.65    1.83
  -3   7   2   38.57    1.81
   3  -7  -2   40.05    1.48
  -3   7   2   34.41    1.62
  -3   7   2   35.85    1.62
   3  -7  -2   39.88    1.69
  -3   7   1  941.62   33.28
   3  -7  -1  929.40   33.14
  -3   7   1  915.62   33.12
  -3   7   1  893.97   33.12
  -3   7   0    4.45    0.65
  -3   7   0    3.46    0.46
   3  -7   0    3.08    0.42
  -3   7   0    3.25    0.40
  -3   7  -1  548.06   20.67
   3  -7   1  594.97   20.67
   3  -7   1  579.88   20.52
  -3   7  -1  556.19   20.50
   3  -7   1  556.01   20.52
   3  -7   2   12.61    0.83
  -3   7  -2   12.84    1.08
   3  -7   2   12.72    0.69
  -3   7  -2   11.87    0.69
   3  -7   2   11.53    0.77
   3  -7   3   60.39    2.60
   3  -7   3   58.78    2.41
  -3   7  -3   62.38    2.42
   3  -7   3   58.33    2.48
   3  -7   4  127.25    5.02
  -3   7  -4  139.46    5.20
   3  -7   4  127.64    4.83
   3  -7   4  129.35    4.95
   3  -7   5   33.05    1.64
  -3   7  -5   36.16    1.87
   3  -7   5   33.30    1.40
   3  -7   6   10.84    0.90
  -3   7  -6   11.28    1.14
  -3   7  -6   11.34    0.85
   3  -7   6   10.53    0.62
  -3   7  -7    1.02    0.94
   3  -7   7    0.13    0.67
   3  -7   7    0.37    0.31
  -3   7  -8   86.76    3.85
   3  -7   8   85.84    3.64
   3  -7   8   83.80    3.18
   3  -7   8   82.78    3.71
   3  -7   9   90.61    3.91
   3  -7   9   90.76    3.37
   3  -7   9   86.41    3.96
   3  -7  10   57.81    2.83
   3  -7  11  102.45    4.48
   3  -7  12   -1.52    1.14
   3  -7  12   -1.42    1.14
   3  -7  13    2.64    1.23
   3  -7  14    9.20    1.50
   3  -7  15    5.47    1.44
  -3   6  17   14.18    1.75
  -3   6  16    3.27    2.27
  -3   6  16    1.62    1.33
  -3   6  15    5.37    2.29
  -3   6  15    3.56    1.27
  -3   6  14    2.33    1.94
  -3   6  14    2.96    1.19
   3  -6 -13   44.73    2.04
  -3   6  13   42.34    2.41
   3  -6 -12   96.08    3.77
  -3   6  12   90.90    4.08
  -3   6  11  219.11    8.26
   3  -6 -11  225.58    8.33
  -3   6  11  224.75    8.62
  -3   6  10   52.60    2.25
   3  -6 -10   57.20    2.37
  -3   6  10   58.47    2.42
  -3   6  10   55.70    2.64
  -3   6   9   30.95    1.44
   3  -6  -9   36.30    1.62
  -3   6   9   36.01    1.66
  -3   6   9   35.37    1.81
  -3   6   8   45.44    1.81
   3  -6  -8   44.00    1.94
  -3   6   8   45.11    2.12
  -3   6   8   45.84    2.04
  -3   6   7    0.17    0.54
   3  -6  -7    0.46    0.38
   3  -6  -7    0.52    0.38
  -3   6   7    1.37    0.27
   3  -6  -6    5.22    0.79
  -3   6   6    5.41    0.64
   3  -6  -6    5.72    0.48
  -3   6   6    5.89    0.35
   3  -6  -6    5.60    0.52
   3  -6  -5    9.82    0.85
   3  -6  -5    6.93    0.46
  -3   6   5    8.03    0.40
  -3   6   5    9.10    0.67
   3  -6  -5    9.26    0.62
  -3   6   5    9.05    0.71
   3  -6  -4  130.43    4.85
  -3   6   4  126.77    4.97
   3  -6  -4  139.55    4.98
   3  -6  -4  133.62    5.06
  -3   6   4  132.68    5.02
   3  -6  -3  189.80    7.26
   3  -6  -3  212.36    7.41
  -3   6   3  204.97    7.39
   3  -6  -3  212.94    7.47
   3  -6  -2  434.74   16.01
   3  -6  -2  471.47   16.19
  -3   6   1  943.95   32.06
   3  -6  -1  865.33   31.91
  -3   6   1  901.22   31.91
  -3   6   1  849.59   31.91
   3  -6   0   59.76    2.41
  -3   6   0   58.18    2.42
   3  -6   0   57.78    2.25
  -3   6   0   54.50    2.25
  -3   6   0   56.91    2.27
  -3   6  -1   56.29    2.44
   3  -6   1   61.01    2.39
   3  -6   1   53.46    2.21
  -3   6  -1   56.51    2.21
  -3   6  -1   57.62    2.25
   3  -6   1   55.83    2.27
   3  -6   2    4.12    0.58
  -3   6  -2    3.93    0.90
  -3   6  -2    4.08    0.46
   3  -6   2    4.06    0.40
   3  -6   2    4.25    0.52
   3  -6   3  270.92    9.89
  -3   6  -3  286.67   10.01
   3  -6   3  254.37    9.68
   3  -6   3  267.90    9.76
   3  -6   4   22.33    1.29
  -3   6  -4   24.04    1.40
   3  -6   4   23.23    1.04
   3  -6   4   25.48    1.17
   3  -6   5    9.85    0.92
  -3   6  -5    9.70    1.06
  -3   6  -5   12.07    0.81
   3  -6   5   11.12    0.58
  -3   6  -6    1.52    0.89
   3  -6   6   -0.13    0.65
  -3   6  -6    0.50    0.52
   3  -6   6    0.65    0.27
   3  -6   7    0.06    0.75
   3  -6   7    0.38    0.27
  -3   6  -7    0.25    0.52
  -3   6  -7    0.81    0.92
   3  -6   8   13.18    1.17
   3  -6   8   14.22    0.67
  -3   6  -8   14.42    1.00
  -3   6  -8   13.59    1.44
   3  -6   9    6.06    0.94
  -3   6  -9    3.95    0.75
   3  -6   9    3.75    0.37
   3  -6  10    0.13    0.87
   3  -6  10    1.40    0.87
   3  -6  11    1.92    1.02
   3  -6  11    4.45    1.08
   3  -6  12    3.96    1.15
   3  -6  12    4.20    1.10
   3  -6  13    4.25    1.35
   3  -6  14   55.37    3.04
   3  -6  15    3.10    1.37
   3  -6  16   23.25    2.12
   3  -6  16   18.26    2.19
  -3   5  17   10.22    1.73
  -3   5  16    8.58    1.52
  -3   5  15   55.25    3.79
  -3   5  15   48.52    2.77
  -3   5  14    0.58    1.02
  -3   5  14    0.31    1.92
  -3   5  13    9.30    1.29
   3  -5 -13    9.58    0.81
  -3   5  13   14.72    2.23
  -3   5  12   13.09    1.37
  -3   5  12   16.28    1.00
   3  -5 -12   14.13    0.92
  -3   5  11   72.08    2.93
   3  -5 -11   69.88    2.91
  -3   5  11   75.77    3.29
  -3   5  10   65.57    2.75
   3  -5 -10   70.48    2.77
  -3   5  10   66.71    3.04
  -3   5  10   69.79    2.75
  -3   5   9  100.21    3.79
   3  -5  -9  100.52    3.83
  -3   5   9   97.33    3.83
  -3   5   9   93.09    4.06
  -3   5   8   13.66    0.77
   3  -5  -8   13.20    0.85
  -3   5   8   14.15    0.81
   3  -5  -8   14.40    0.81
  -3   5   8   12.64    0.81
  -3   5   8   14.95    1.04
   3  -5  -7  117.25    4.33
  -3   5   7  115.84    4.25
  -3   5   7  110.34    4.31
   3  -5  -7  107.82    4.31
   3  -5  -7  110.63    4.52
  -3   5   7  118.94    4.50
  -3   5   6    0.29    0.48
   3  -5  -6    0.08    0.64
   3  -5  -6    0.73    0.37
  -3   5   6    0.37    0.23
   3  -5  -6    0.27    0.35
  -3   5   6    0.13    0.38
  -3   5   5  127.83    5.16
   3  -5  -5  146.10    5.22
  -3   5   5  150.75    5.27
   3  -5  -5  146.50    5.29
  -3   5   5  135.59    5.37
   3  -5  -5  159.74    5.47
   3  -5  -4   14.15    0.67
  -3   5   4   14.78    0.62
   3  -5  -4   14.05    0.75
  -3   5   4   11.99    0.75
  -3   5   4   13.68    0.83
   3  -5  -4   12.61    0.89
  -3   5   3   16.05    0.96
   3  -5  -3   16.36    0.71
   3  -5  -3   17.99    0.83
  -3   5   3   15.70    0.85
   3  -5  -3   16.82    0.94
  -3   5   3   16.92    0.89
   3  -5  -2   63.18    2.33
   3  -5  -2   59.37    2.46
  -3   5   1    0.98    0.48
  -3   5   1    0.06    0.31
  -3   5   1    0.31    0.33
  -3   5   0   21.50    1.19
   3  -5   0   21.52    1.10
  -3   5   0   21.67    1.00
   3  -5   0   23.46    0.98
  -3   5   0   23.31    1.04
  -3   5  -1   65.05    2.64
   3  -5   1   61.45    2.50
  -3   5  -1   58.89    2.37
   3  -5   1   63.70    2.37
  -3   5  -1   63.53    2.41
   3  -5   1   57.91    2.39
   3  -5   2   20.25    1.06
  -3   5  -2   18.21    1.19
   3  -5   2   18.42    0.85
   3  -5   2   18.80    0.92
  -3   5  -3   10.01    0.96
   3  -5   3    7.79    0.85
   3  -5   3    8.74    0.50
  -3   5  -3    8.28    0.67
   3  -5   3    7.89    0.62
  -3   5  -4  215.44    7.87
   3  -5   4  218.71    7.87
  -3   5  -4  201.23    7.60
   3  -5   4  199.81    7.49
  -3   5  -5   44.53    2.12
   3  -5   5   41.01    1.96
  -3   5  -5   42.42    1.81
   3  -5   5   39.88    1.64
   3  -5   6  111.38    4.31
  -3   5  -6  110.28    4.50
  -3   5  -6  106.16    4.10
   3  -5   6  102.52    3.93
  -3   5  -7   55.64    2.68
   3  -5   7   53.85    2.41
   3  -5   7   49.60    1.96
  -3   5  -7   50.71    2.19
   3  -5   8    2.85    0.77
  -3   5  -8    1.02    1.06
   3  -5   8    1.31    0.29
  -3   5  -8    0.92    0.60
   3  -5   9   31.18    1.75
  -3   5  -9   28.12    1.46
   3  -5   9   26.29    1.12
   3  -5   9   26.92    1.67
   3  -5  10    6.56    1.02
   3  -5  10    4.66    0.38
   3  -5  10    4.52    1.00
   3  -5  11   17.49    1.54
   3  -5  11   20.27    1.56
   3  -5  12    0.08    1.02
   3  -5  12    0.08    1.02
   3  -5  13   17.07    1.69
   3  -5  13   19.44    1.69
   3  -5  14   39.20    2.50
   3  -5  15    4.47    1.42
   3  -5  16   30.68    2.29
   3  -5  16   32.68    2.58
  -3   4  17    2.94    1.48
  -3   4  16    2.10    1.39
  -3   4  15    1.58    1.92
  -3   4  15    0.08    1.23
  -3   4  14    1.66    0.81
  -3   4  14    0.13    1.79
  -3   4  14   -0.38    1.15
  -3   4  13   67.78    2.93
  -3   4  13   74.42    4.02
  -3   4  13   65.26    3.31
  -3   4  12   26.89    1.52
   3  -4 -12   27.85    1.35
  -3   4  12   33.49    1.91
  -3   4  11   24.33    1.31
   3  -4 -11   23.54    1.17
  -3   4  11   23.65    1.60
  -3   4  10  158.39    5.74
   3  -4 -10  152.54    5.64
  -3   4  10  142.75    5.62
  -3   4  10  146.11    5.99
  -3   4  10  151.06    5.56
   3  -4  -9  115.57    4.73
  -3   4   9  131.58    4.70
   3  -4  -9  125.60    4.62
  -3   4   9  117.00    4.60
  -3   4   9  123.52    4.58
  -3   4   9  115.78    4.91
   3  -4  -8  169.77    6.39
  -3   4   8  171.75    6.31
   3  -4  -8  167.11    6.27
  -3   4   8  173.27    6.27
  -3   4   8  167.73    6.27
  -3   4   8  157.93    6.51
  -3   4   7   71.61    2.68
   3  -4  -7   63.63    2.75
   3  -4  -7   69.46    2.68
  -3   4   7   70.57    2.68
   3  -4  -7   66.80    2.93
  -3   4   7   64.61    2.87
   3  -4  -6   60.12    2.44
  -3   4   6   62.65    2.41
  -3   4   6   63.09    2.42
   3  -4  -6   59.28    2.41
  -3   4   6   63.55    2.60
   3  -4  -6   62.70    2.66
   3  -4  -5  792.06   29.08
  -3   4   5  807.19   29.04
   3  -4  -5  809.02   29.10
  -3   4   5  761.98   29.08
  -3   4   5  870.47   29.23
   3  -4  -5  847.66   29.25
  -3   4   4   36.93    1.64
  -3   4   4   37.14    1.44
   3  -4  -4   36.01    1.48
   3  -4  -4   37.34    1.52
  -3   4   4   37.07    1.52
  -3   4   4   38.07    1.64
   3  -4  -4   38.24    1.67
  -3   4   3   25.33    1.15
   3  -4  -3   24.10    0.98
  -3   4   3   23.31    0.94
   3  -4  -3   24.15    1.02
  -3   4   3   22.02    1.04
   3  -4  -3   24.21    1.15
  -3   4   3   24.40    1.10
   3  -4  -2    4.95    0.48
  -3   4   2    4.43    0.50
   3  -4  -2    4.45    0.44
   3  -4  -2    4.73    0.31
   3  -4  -2    4.31    0.35
  -3   4   0  307.93   11.70
   3  -4   0  315.69   11.51
  -3   4   0  324.25   11.55
  -3   4  -1   45.94    2.02
   3  -4   1   45.11    1.96
   3  -4   1   44.02    1.75
  -3   4  -1   44.44    1.85
   3  -4   1   46.79    1.81
   3  -4   2    1.10    0.50
  -3   4  -2    1.54    0.60
   3  -4   2    0.92    0.25
  -3   4  -2    1.98    0.42
  -3   4  -3   27.31    1.54
   3  -4   3   27.37    1.40
  -3   4  -3   28.27    1.27
   3  -4   4   38.97    1.89
  -3   4  -4   41.55    2.06
  -3   4  -4   39.45    1.73
  -3   4  -5  435.30   15.72
   3  -4   5  424.87   15.59
  -3   4  -5  413.17   15.40
   3  -4   6   69.23    3.06
  -3   4  -6   73.44    3.29
  -3   4  -6   70.88    2.89
   3  -4   7   42.24    2.21
  -3   4  -7   49.94    2.54
  -3   4  -7   46.94    2.04
   3  -4   8   26.14    1.62
  -3   4  -8   23.79    1.85
  -3   4  -8   23.63    1.29
   3  -4   9   72.94    3.33
  -3   4  -9   70.31    2.96
   3  -4  10  185.95    7.37
   3  -4  10  186.05    7.49
   3  -4  11   76.56    3.58
   3  -4  11   79.89    3.71
   3  -4  12    1.62    1.06
   3  -4  12    1.81    1.19
   3  -4  13    0.81    1.10
   3  -4  13    1.83    1.19
   3  -4  14    1.96    1.21
   3  -4  15    0.79    1.29
   3  -4  15   -1.35    1.35
   3  -4  16    4.29    1.48
   3  -4  16    1.21    1.62
  -3   3  17    2.23    1.54
  -3   3  16    7.70    1.54
  -3   3  15    3.75    0.98
  -3   3  15    0.75    1.19
  -3   3  14  185.55    7.72
  -3   3  14  174.89    6.81
  -3   3  14  166.48    7.12
  -3   3  13  171.35    7.04
  -3   3  13  154.66    6.18
  -3   3  13  155.58    6.51
  -3   3  12  164.78    6.91
  -3   3  12  161.13    6.14
   3  -3 -12  153.85    5.87
  -3   3  12  160.66    6.43
  -3   3  11    4.41    1.04
  -3   3  11    4.95    0.73
  -3   3  11    4.47    0.50
   3  -3 -11    4.39    0.52
  -3   3  10  163.92    6.10
  -3   3  10  154.06    5.91
   3  -3 -10  160.76    5.93
  -3   3  10  163.97    6.35
  -3   3   9   -0.48    0.67
  -3   3   9    0.69    0.48
   3  -3  -9   -0.38    0.64
   3  -3  -9    0.25    0.31
  -3   3   9    0.08    0.35
  -3   3   9    0.50    0.17
  -3   3   9    0.46    0.23
   3  -3  -8   12.61    0.92
  -3   3   8   13.63    0.83
  -3   3   8   14.26    0.62
  -3   3   8   14.49    0.73
   3  -3  -8   14.53    0.73
  -3   3   8   14.09    0.67
  -3   3   8   13.61    1.00
  -3   3   7   34.39    1.50
   3  -3  -7   37.57    1.60
  -3   3   7   37.36    1.42
  -3   3   7   30.45    1.35
   3  -3  -7   35.07    1.42
  -3   3   7   36.74    1.71
   3  -3  -7   36.43    1.79
   3  -3  -6    2.66    0.67
  -3   3   6    2.64    0.56
   3  -3  -6    3.10    0.31
  -3   3   6    2.42    0.37
  -3   3   6    1.91    0.37
   3  -3  -6    2.79    0.48
  -3   3   5    3.16    0.50
   3  -3  -5    3.60    0.67
  -3   3   5    3.31    0.35
   3  -3  -5    3.19    0.46
  -3   3   5    3.23    0.37
   3  -3  -5    2.81    0.31
  -3   3   4   61.05    2.54
  -3   3   4   69.96    2.48
   3  -3  -4   64.99    2.50
   3  -3  -4   64.84    2.48
  -3   3   4   64.70    2.48
  -3   3   4   66.59    2.62
   3  -3  -4   60.72    2.62
  -3   3   3  702.72   28.06
   3  -3  -3  789.19   28.00
  -3   3   3  740.29   27.98
   3  -3  -3  781.48   28.02
  -3   3   3  817.56   28.02
  -3   3   3  772.85   28.00
   3  -3  -3  792.49   28.12
  -3   3   3  857.25   28.12
  -3   3   2    3.33    0.46
   3  -3  -2    2.19    0.38
   3  -3  -2    2.54    0.44
   3  -3  -2    2.77    0.29
  -3   3   2    3.08    0.38
  -3   3   2    2.85    0.27
   3  -3  -2    2.29    0.29
   3  -3  -1  265.77    9.66
  -3   3   1  261.17    9.60
  -3   3  -1  616.81   22.31
  -3   3  -1  610.92   22.19
  -3   3  -2   21.46    1.17
   3  -3   2   18.76    1.06
   3  -3   2   18.38    0.90
  -3   3  -2   19.36    0.94
  -3   3  -3  202.66    7.51
   3  -3   3  188.67    7.39
  -3   3  -3  200.81    7.26
   3  -3   3  191.36    7.22
   3  -3   4   22.94    1.46
  -3   3  -4   29.54    1.67
  -3   3  -4   27.81    1.29
   3  -3   4   26.60    1.19
  -3   3  -5  465.00   16.80
   3  -3   5  448.45   16.67
   3  -3   5  436.63   16.36
  -3   3  -5  460.46   16.44
  -3   3  -6   25.10    1.73
   3  -3   6   25.83    1.50
  -3   3  -6   24.06    1.25
   3  -3   6   24.21    1.15
  -3   3  -7  434.13   16.15
   3  -3   7  435.38   15.99
   3  -3   7  419.75   15.57
  -3   3  -7  430.18   15.67
   3  -3   8  204.20    8.12
  -3   3  -8  205.99    7.74
   3  -3   9  261.09    9.89
   3  -3   9  248.16    9.18
  -3   3  -9  257.22    9.41
   3  -3  10   85.93    3.87
   3  -3  10   94.05    4.16
   3  -3  11   40.69    2.27
   3  -3  11   43.90    2.54
   3  -3  12   64.01    3.18
   3  -3  12   66.22    3.41
   3  -3  13   27.00    1.96
   3  -3  13   29.39    2.21
   3  -3  14   11.24    1.50
   3  -3  14   10.03    1.60
   3  -3  14   11.01    1.71
   3  -3  15   23.35    2.00
   3  -3  15   29.70    2.31
   3  -3  16    8.43    1.54
   3  -3  16   10.10    1.81
   3  -3  17    4.31    1.62
  -3   2  17   -0.25    1.04
  -3   2  17   -0.19    1.42
  -3   2  16   12.03    1.31
  -3   2  16    8.22    1.64
  -3   2  15    1.75    0.96
  -3   2  15    1.46    1.31
  -3   2  14   80.45    3.54
  -3   2  14   85.05    4.23
  -3   2  14   78.83    3.83
  -3   2  13    9.55    1.69
  -3   2  13   10.66    1.06
  -3   2  13    9.33    1.33
  -3   2  12   69.07    3.50
  -3   2  12   68.48    2.93
   3  -2 -12   64.55    2.56
  -3   2  12   68.32    3.19
  -3   2  11   14.09    1.35
  -3   2  11   14.20    0.77
   3  -2 -11   15.42    0.77
  -3   2  11   21.67    1.81
  -3   2  11   15.09    1.12
  -3   2  10    1.62    0.77
  -3   2  10    1.81    0.35
   3  -2 -10    1.48    0.33
  -3   2  10    0.89    0.54
  -3   2   9   -0.44    0.67
  -3   2   9    0.02    0.29
   3  -2  -9    0.17    0.25
   3  -2  -9    0.56    0.65
  -3   2   9    1.14    0.52
  -3   2   8    2.58    0.71
  -3   2   8    3.29    0.50
   3  -2  -8    3.43    0.71
   3  -2  -8    3.31    0.33
  -3   2   8    2.83    0.35
   3  -2  -7   98.10    3.91
  -3   2   7  100.16    3.73
   3  -2  -7   99.02    3.77
   3  -2  -7   97.35    3.58
  -3   2   7   99.42    3.58
  -3   2   7   91.65    3.50
  -3   2   7   94.98    3.87
   3  -2  -6   72.92    2.75
  -3   2   6   65.22    2.68
  -3   2   6   66.84    2.54
  -3   2   6   68.63    2.58
   3  -2  -6   71.67    2.58
  -3   2   6   66.67    2.83
   3  -2  -6   61.86    2.83
  -3   2   5   10.76    0.62
  -3   2   5   10.22    0.62
   3  -2  -5    9.22    0.67
   3  -2  -5   10.51    0.54
  -3   2   5   11.09    0.52
  -3   2   5   11.20    0.56
   3  -2  -5   10.20    0.81
  -3   2   4  576.95   20.21
  -3   2   4  568.46   20.15
   3  -2  -4  564.87   20.15
   3  -2  -4  559.46   20.21
  -3   2   4  520.93   20.19
   3  -2  -3  221.37    8.24
  -3   2   3  228.91    8.20
   3  -2  -3  220.04    8.18
   3  -2  -3  203.37    8.18
  -3   2   3  231.51    8.20
   3  -2  -3  221.77    8.20
   3  -2  -2  115.94    4.31
  -3   2   2  129.27    4.39
   3  -2  -2  110.47    4.27
  -3   2   2  117.13    4.29
   3  -2  -2  115.13    4.25
  -3   2   2  111.13    4.23
   3  -2  -1  459.67   17.69
  -3   2   1  505.03   17.71
   3  -2  -1  496.77   17.55
  -3   2   1  476.28   17.61
   3  -2  -1  486.40   17.61
   3  -2   0   80.26    3.19
  -3   2   0   81.31    3.04
  -3   2  -1   69.80    2.71
   3  -2   1   59.49    2.66
  -3   2  -1   66.48    2.60
   3  -2   1   78.25    2.62
  -3   2  -2 1462.84   49.52
   3  -2   2 1306.60   49.42
  -3   2  -2 1392.05   49.31
   3  -2   2 1393.67   49.29
   3  -2   2 1333.39   49.21
  -3   2  -3 2508.87   91.21
   3  -2   3 2594.53   91.15
  -3   2  -3 2551.42   90.96
   3  -2   3 2486.62   90.94
   3  -2   4   49.60    2.31
  -3   2  -4   52.79    2.48
  -3   2  -4   48.61    2.08
   3  -2   4   49.15    2.04
  -3   2  -5   67.15    3.18
   3  -2   5   71.38    3.10
   3  -2   5   67.86    2.69
  -3   2  -5   66.36    2.75
   3  -2   6  152.27    5.87
  -3   2  -6  150.60    5.99
   3  -2   6  139.57    5.41
  -3   2  -6  141.36    5.47
   3  -2   7    0.64    0.77
  -3   2  -7   -0.60    1.06
   3  -2   7    0.37    0.37
   3  -2   7    0.06    0.31
  -3   2  -7    0.12    0.50
   3  -2   8   28.18    1.83
   3  -2   8   25.06    1.12
   3  -2   8   25.14    1.23
  -3   2  -8   25.96    1.35
   3  -2   9   34.99    2.23
   3  -2   9   34.95    1.56
   3  -2   9   34.28    1.44
  -3   2  -9   33.51    1.67
   3  -2  10  148.39    5.58
   3  -2  10  135.74    5.89
   3  -2  11   -0.12    0.87
   3  -2  11    1.08    1.19
   3  -2  12  135.93    5.79
   3  -2  12  143.75    6.22
   3  -2  13    3.56    1.19
   3  -2  13    6.20    1.50
   3  -2  13    3.29    1.21
   3  -2  14    1.52    1.15
   3  -2  14    1.73    1.44
   3  -2  14   -0.83    1.35
   3  -2  15    1.87    1.25
   3  -2  15    1.46    1.44
   3  -2  16    0.85    1.31
   3  -2  16   -1.25    1.50
   3  -2  17    0.17    1.31
  -3   1  18    4.91    1.29
  -3   1  18    4.72    1.73
  -3   1  17   32.35    2.04
  -3   1  17   28.60    2.37
  -3   1  16  158.41    6.51
  -3   1  16  161.92    6.85
  -3   1  15   53.54    2.68
  -3   1  15   50.37    2.91
  -3   1  14    7.99    1.12
  -3   1  14    6.87    1.37
  -3   1  13   21.05    1.46
  -3   1  13   20.38    1.81
  -3   1  13   21.54    1.69
  -3   1  12   31.62    2.08
  -3   1  12   31.43    1.73
  -3   1  12   29.25    1.94
  -3   1  11   65.53    3.18
  -3   1  11   65.22    2.87
   3  -1 -11   65.36    2.46
  -3   1  11   63.93    3.08
  -3   1  10   18.75    1.44
  -3   1  10   20.05    1.17
   3  -1 -10   17.96    0.81
  -3   1  10   17.69    1.33
  -3   1   9   37.38    1.67
   3  -1  -9   33.45    1.35
  -3   1   9   35.51    1.83
   3  -1  -8    1.50    0.25
  -3   1   8    2.06    0.50
   3  -1  -8    1.98    0.67
   3  -1  -7   15.38    1.15
  -3   1   7   19.03    1.00
   3  -1  -7   18.36    1.10
   3  -1  -7   19.53    0.81
   3  -1  -6   18.90    0.98
  -3   1   6   16.42    0.89
   3  -1  -6   15.26    0.69
  -3   1   6   15.92    0.65
  -3   1   5   22.46    0.92
   3  -1  -5   20.98    1.04
  -3   1   5   19.69    1.00
   3  -1  -5   20.29    0.87
   3  -1  -5   22.42    0.89
  -3   1   5   22.33    0.90
  -3   1   4  284.38   10.26
   3  -1  -4  267.63   10.32
  -3   1   4  291.98   10.32
   3  -1  -4  286.42   10.24
  -3   1   4  288.05   10.26
  -3   1   4  267.25   10.37
   3  -1  -3  792.97   27.12
  -3   1   3  756.03   27.16
   3  -1  -3  730.34   27.14
  -3   1   3  721.22   27.12
   3  -1  -3  762.31   27.12
   3  -1  -3  779.23   27.19
  -3   1   3  738.92   27.19
  -3   1   3  740.71   27.14
   3  -1  -2  386.75   13.72
  -3   1   2  395.35   13.72
   3  -1  -2  344.98   13.63
  -3   1   2  383.28   13.68
   3  -1  -2  380.20   13.68
  -3   1   2  375.89   13.66
   3  -1  -2  390.73   13.68
   3  -1  -1  193.17    7.66
  -3   1   1  214.73    7.72
   3  -1  -1  209.78    7.64
  -3   1   1  215.03    7.64
   3  -1  -1  206.97    7.58
   3  -1   0  534.57   19.78
  -3   1   0  509.19   19.80
  -3   1   0  561.44   19.63
  -3   1  -1    2.06    0.48
   3  -1   1    2.06    0.31
   3  -1   1    2.12    0.40
  -3   1  -2   83.60    3.75
   3  -1   2   93.65    3.52
  -3   1  -2   92.32    3.54
   3  -1   3  222.12    8.64
  -3   1  -3  229.58    8.70
   3  -1   3  223.98    8.37
  -3   1  -3  228.01    8.39
   3  -1   4  261.26    9.74
  -3   1  -4  253.29    9.76
   3  -1   4  251.87    9.37
  -3   1  -4  251.33    9.39
   3  -1   5  198.17    7.87
  -3   1  -5  206.70    7.91
   3  -1   5  201.72    7.45
  -3   1  -5  193.11    7.47
   3  -1   6   78.75    3.50
  -3   1  -6   80.16    3.60
   3  -1   6   73.06    2.98
   3  -1   6   74.58    2.81
  -3   1  -6   67.76    3.02
   3  -1   7    1.69    0.94
   3  -1   7    2.04    0.37
   3  -1   7    2.27    0.46
  -3   1  -7    2.98    0.60
   3  -1   8   -0.27    1.06
   3  -1   8    0.73    0.37
   3  -1   8    0.67    0.44
  -3   1  -8    1.35    0.60
   3  -1   9   -0.29    1.14
   3  -1   9    0.37    0.48
   3  -1   9    0.35    0.40
  -3   1  -9    0.04    0.62
   3  -1  10   45.25    2.68
   3  -1  10   38.78    1.75
   3  -1  10   37.09    2.04
   3  -1  11    9.45    0.75
   3  -1  11    7.54    1.10
   3  -1  11    9.89    1.67
   3  -1  12    0.94    1.44
   3  -1  12    0.87    0.98
   3  -1  12    2.19    1.10
   3  -1  13    3.81    1.64
   3  -1  13    3.39    1.23
   3  -1  13    1.89    1.25
   3  -1  14    8.72    1.35
   3  -1  14   14.26    1.96
   3  -1  14   12.24    1.56
   3  -1  15   17.82    1.67
   3  -1  15   16.09    2.27
   3  -1  15   18.36    1.98
   3  -1  16   39.80    2.46
   3  -1  16   33.76    2.62
  -3   0  19   20.44    1.85
  -3   0  18   15.95    2.14
  -3   0  18   18.48    1.73
  -3   0  17    2.50    1.52
  -3   0  17    3.96    1.21
  -3   0  16    0.79    1.37
  -3   0  16    0.89    1.10
  -3   0  15    2.54    1.31
  -3   0  15    1.04    1.06
  -3   0  14   16.32    1.56
  -3   0  14   12.26    1.33
  -3   0  13   19.61    1.67
  -3   0  13   22.19    1.71
  -3   0  13   21.44    1.50
  -3   0  12    2.73    1.00
  -3   0  12    3.37    1.06
  -3   0  12    2.54    0.87
  -3   0  11   12.39    1.27
  -3   0  11   15.15    1.15
   3   0 -11   14.20    0.60
  -3   0  10    3.83    0.71
  -3   0  10    5.12    0.87
   3   0 -10    3.95    0.27
  -3   0   9    9.53    0.90
  -3   0   9   10.78    0.83
   3   0  -9    9.05    0.44
   3   0  -8   77.18    3.21
  -3   0   8   80.99    3.16
  -3   0   8   79.04    3.18
   3   0  -8   74.58    2.81
   3   0  -7  215.17    8.22
  -3   0   7  227.89    8.20
   3   0  -7  221.33    7.91
  -3   0   7  197.42    8.24
  -3   0   6  167.79    6.22
   3   0  -6  180.93    6.51
   3   0  -6  169.36    6.43
  -3   0   6  163.53    6.39
   3   0  -6  154.76    6.20
   3   0  -6  177.91    6.20
  -3   0   6  178.51    6.22
  -3   0   6  180.68    6.51
  -3   0   5  950.84   33.33
  -3   0   5  921.20   33.49
   3   0  -5  956.85   33.51
   3   0  -5  901.80   33.37
  -3   0   5  909.13   33.37
   3   0  -5  933.02   33.56
  -3   0   5  924.97   33.56
   3   0  -4   21.07    1.00
  -3   0   4   21.11    0.87
   3   0  -4   19.21    0.81
  -3   0   4   21.09    1.02
   3   0  -4   19.77    0.90
  -3   0   4   20.61    0.92
   3   0  -4   21.11    1.06
   3   0  -3 1018.14   38.05
  -3   0   3 1094.20   38.07
  -3   0   3 1021.26   38.11
  -3   0   3 1063.62   38.11
   3   0  -3 1164.32   38.15
   3   0  -3 1006.11   38.11
  -3   0   2  691.08   25.21
   3   0  -2  663.15   25.25
  -3   0   2  710.54   25.31
   3   0  -2  695.14   25.29
  -3   0   2  728.67   25.23
  -3   0   2  723.18   25.31
   3   0  -2  690.73   25.25
   3   0  -1   18.34    0.83
  -3   0   1   18.23    0.81
   3   0  -1   18.75    1.00
  -3   0   1   17.80    1.12
  -3   0   1   19.07    1.02
   3   0  -1   18.63    0.96
   3   0  -1   16.96    0.81
   3   0   0  148.33    5.50
   3   0   0  150.33    5.77
  -3   0   0  156.35    5.81
  -3   0   0  150.83    5.49
  -3   0  -1   28.50    1.62
   3   0   1   29.66    1.50
   3   0   1   32.28    1.35
  -3   0  -1   30.22    1.35
   3   0   1   26.85    1.12
   3   0   2    5.52    0.54
  -3   0  -2    5.12    0.62
  -3   0  -3   45.96    2.50
   3   0   3   48.69    2.12
  -3   0  -3   52.98    2.16
   3   0   4   73.15    3.35
  -3   0  -4   74.56    3.39
   3   0   4   70.86    2.91
  -3   0  -4   69.77    2.91
  -3   0  -5    4.56    1.15
   3   0   5    5.22    1.10
   3   0   5    4.39    0.42
  -3   0  -5    3.91    0.65
   3   0   5    3.95    0.56
   3   0   6    1.58    0.98
   3   0   6    2.14    0.37
  -3   0  -6    1.94    0.60
   3   0   6    2.10    0.50
   3   0   7   89.92    4.14
   3   0   7   85.59    3.29
   3   0   7   89.72    3.48
  -3   0  -7   81.14    3.46
   3   0   8    0.79    1.17
   3   0   8    2.12    0.44
  -3   0  -8    1.00    0.64
   3   0   8    2.33    0.56
   3   0   9   29.56    2.27
   3   0   9   27.41    1.40
   3   0   9   27.02    1.25
  -3   0  -9   26.23    1.44
   3   0  10    6.24    1.04
   3   0  10    8.60    0.79
   3   0  10    8.95    1.04
   3   0  10    7.49    1.58
   3   0  11    1.87    0.92
   3   0  11    2.29    0.62
   3   0  11    1.60    1.52
   3   0  11    1.94    0.87
   3   0  12    2.60    1.62
   3   0  12    0.96    0.98
   3   0  12    1.15    1.04
   3   0  13   17.96    2.27
   3   0  13   16.90    1.62
   3   0  13   16.01    1.62
   3   0  14    2.27    1.19
   3   0  14    4.83    1.94
   3   0  14    2.98    1.35
   3   0  15   19.50    2.52
   3   0  15   17.99    1.91
   3   0  16   11.53    1.75
  -3  -1  18    4.37    1.33
  -3  -1  18    4.41    1.67
  -3  -1  17    2.66    1.21
  -3  -1  17    2.12    1.54
  -3  -1  16   41.05    2.42
  -3  -1  16   42.03    2.69
  -3  -1  15   52.16    2.79
  -3  -1  15   57.80    3.06
  -3  -1  14   95.21    4.16
  -3  -1  13    9.08    1.14
  -3  -1  12  164.21    6.54
  -3  -1  12  166.34    6.45
  -3  -1  11   76.18    3.18
  -3  -1  11   68.15    3.02
  -3  -1  10    5.22    0.71
  -3  -1  10    6.47    0.81
  -3  -1  10    5.56    0.92
  -3  -1   9   68.80    2.98
  -3  -1   9   70.96    2.83
  -3  -1   9   69.82    3.10
  -3  -1   8   54.62    2.10
  -3  -1   8   50.23    2.27
   3   1  -8   52.06    1.89
  -3  -1   8   57.47    2.42
   3   1  -8   48.10    1.94
  -3  -1   7  288.90    9.95
  -3  -1   7  265.84    9.87
  -3  -1   7  294.56   10.20
   3   1  -7  261.90   10.18
   3   1  -7  276.87    9.87
  -3  -1   7  275.39   10.26
   3   1  -7  265.27    9.95
   3   1  -6  135.16    5.27
   3   1  -6  140.99    5.12
  -3  -1   6  133.20    5.33
  -3  -1   5   48.27    1.83
  -3  -1   5   42.63    1.96
   3   1  -5   44.61    1.83
  -3  -1   4  110.76    4.33
   3   1  -4  110.93    4.37
   3   1  -4  119.90    4.35
  -3  -1   4  115.47    4.39
  -3  -1   4  115.90    4.31
  -3  -1   3  732.71   27.33
  -3  -1   3  783.15   27.33
   3   1  -3  744.06   27.33
   3   1  -3  746.89   27.27
  -3  -1   3  777.59   27.33
  -3  -1   3  742.35   27.35
   3   1  -3  784.48   27.35
   3   1  -3  743.16   27.37
  -3  -1   2  693.60   24.75
   3   1  -2  682.00   24.75
  -3  -1   2  652.09   24.88
   3   1  -2  687.96   24.85
   3   1  -2  702.74   24.75
  -3  -1   2  677.30   24.73
   3   1  -2  676.34   24.85
  -3  -1   2  704.26   24.85
  -3  -1   1  366.11   13.22
   3   1  -1  377.47   12.97
  -3  -1   1  360.84   12.97
   3   1  -1  354.66   13.20
   3   1  -1  355.89   12.93
  -3  -1   1  349.29   12.91
   3   1  -1  361.42   13.13
  -3  -1   1  340.98   13.09
  -3  -1   0   31.29    1.62
  -3  -1   0   28.54    1.17
   3   1   0   30.25    1.17
   3   1   0   29.95    1.54
  -3  -1   0   28.06    1.12
   3   1   0   28.96    1.12
  -3  -1  -1  205.60    7.81
   3   1   1  208.01    7.35
   3   1   1  194.54    7.78
   3   1   1  213.05    7.58
  -3  -1  -1  211.36    7.56
   3   1   1  194.54    7.31
   3   1   2  115.22    4.98
   3   1   2  121.54    4.52
   3   1   2  123.65    4.72
  -3  -1  -2  121.88    4.68
   3   1   3  136.90    4.91
   3   1   3  125.44    5.08
  -3  -1  -3  128.04    5.08
   3   1   4    7.93    0.56
  -3  -1  -4    6.12    0.79
   3   1   4    7.62    0.69
   3   1   5   90.38    4.14
   3   1   5   88.38    3.39
   3   1   5   89.28    3.60
  -3  -1  -5   88.30    3.58
   3   1   6   13.36    1.44
   3   1   6   12.64    0.71
  -3  -1  -6   10.26    0.90
   3   1   6   11.95    0.90
   3   1   7  131.99    5.54
   3   1   7  120.90    4.58
   3   1   7  117.78    4.75
  -3  -1  -7  119.94    4.75
   3   1   8   44.79    2.91
   3   1   8   48.50    2.12
  -3  -1  -8   44.40    2.12
   3   1   9   74.58    3.48
   3   1   9   80.64    4.23
   3   1   9   84.26    3.37
   3   1  10    0.10    0.77
   3   1  10    0.13    1.56
   3   1  10    0.58    0.90
   3   1  10    0.58    0.64
   3   1  11    0.83    0.81
   3   1  11    1.21    1.69
   3   1  11    0.58    0.94
   3   1  12   12.24    2.12
   3   1  12   12.68    1.29
   3   1  12   11.62    1.33
   3   1  13   15.20    1.48
   3   1  13   19.98    2.52
   3   1  13   17.36    1.60
   3   1  14    2.37    2.02
   3   1  14    4.37    1.21
   3   1  15    7.66    2.19
   3   1  15    4.62    1.46
   3   1  16    0.17    2.23
  -3  -2  18   12.28    1.66
  -3  -2  17    2.87    1.33
  -3  -2  17    2.04    1.50
  -3  -2  16    4.25    1.23
  -3  -2  15   20.92    1.67
  -3  -2  14   56.43    2.83
  -3  -2  13    1.56    0.89
  -3  -2  13    2.60    1.08
  -3  -2  12    9.41    1.14
  -3  -2  12   11.14    1.27
  -3  -2  11   29.70    1.71
  -3  -2  11   28.93    1.31
  -3  -2  11   27.52    1.81
  -3  -2  10  114.20    4.33
  -3  -2  10  107.85    3.89
  -3  -2  10   97.71    4.37
   3   2 -10  100.66    3.83
  -3  -2   9   47.75    2.14
  -3  -2   9   43.46    2.21
   3   2  -9   43.63    1.77
  -3  -2   8    1.69    0.67
   3   2  -8    1.12    0.33
  -3  -2   7    3.29    0.62
   3   2  -7    2.69    0.21
   3   2  -7    2.46    0.40
  -3  -2   6   81.68    3.46
  -3  -2   6   91.32    3.56
   3   2  -6   89.53    3.41
   3   2  -5  113.69    4.35
  -3  -2   5  120.29    4.35
  -3  -2   5  106.49    4.35
   3   2  -5  109.16    4.29
   3   2  -4  555.20   18.90
  -3  -2   4  522.45   18.88
   3   2  -4  481.22   18.76
  -3  -2   4  546.22   18.90
  -3  -2   4  526.12   18.90
   3   2  -4  530.72   18.92
  -3  -2   3   29.68    1.35
   3   2  -3   31.47    1.39
   3   2  -3   32.41    1.42
  -3  -2   3   32.31    1.44
  -3  -2   3   31.74    1.35
   3   2  -3   31.31    1.44
   3   2  -2   27.12    1.33
   3   2  -2   23.23    1.06
   3   2  -2   25.10    1.12
  -3  -2   2   25.46    1.08
   3   2  -2   25.06    1.04
  -3  -2   2   24.85    1.23
  -3  -2   2   24.98    1.04
   3   2  -2   24.06    1.21
  -3  -2   1   15.53    0.69
   3   2  -1   17.15    1.14
   3   2  -1   16.01    0.75
   3   2  -1   13.99    0.71
  -3  -2   1   13.88    0.90
   3   2  -1   15.72    0.65
  -3  -2   1   14.49    0.62
   3   2  -1   13.45    0.90
   3   2   0   55.52    2.02
   3   2   0   53.95    2.46
  -3  -2   0   51.31    2.00
   3   2   0   49.75    2.04
   3   2   1   52.64    2.66
   3   2   1   56.31    2.12
  -3  -2  -1   54.89    2.37
   3   2   1   55.87    2.41
   3   2   2  279.80   11.03
   3   2   2  275.81   10.39
   3   2   2  281.18   10.45
  -3  -2  -2  278.72   10.62
   3   2   2  275.66   10.66
   3   2   2  300.04   10.35
   3   2   3  276.99   11.86
   3   2   3  312.65   11.26
  -3  -2  -3  312.01   11.45
   3   2   3  311.07   11.47
   3   2   4   -0.04    0.38
  -3  -2  -4    0.38    0.60
   3   2   4   -0.04    0.50
   3   2   5  120.02    5.66
   3   2   5  131.68    4.91
  -3  -2  -5  129.14    5.08
   3   2   5  133.47    5.14
   3   2   6  122.02    5.08
   3   2   6  136.40    5.97
  -3  -2  -6  137.67    5.18
   3   2   6  138.44    5.25
   3   2   7   74.94    3.04
   3   2   7   71.58    3.81
  -3  -2  -7   68.00    3.02
   3   2   7   71.94    3.08
   3   2   8  166.73    6.91
   3   2   8  158.78    5.97
  -3  -2  -8  151.98    5.91
   3   2   8  139.11    5.91
   3   2   9    1.58    1.56
   3   2   9    0.21    0.64
   3   2   9    0.25    0.81
   3   2   9    0.75    0.73
   3   2  10    1.56    1.60
   3   2  10    4.41    0.79
   3   2  10    3.93    0.98
   3   2  10    5.49    0.85
   3   2  11   28.48    1.64
   3   2  11   25.67    2.62
   3   2  11   23.71    1.69
   3   2  12    4.75    1.02
   3   2  12    3.48    2.06
   3   2  12    4.56    1.17
   3   2  13   12.39    2.37
   3   2  13   12.86    1.50
   3   2  14   -0.69    2.12
   3   2  14    0.15    1.23
   3   2  15    0.71    2.35
   3   2  16    1.10    2.29
  -3  -3  18    1.98    1.42
  -3  -3  17   66.69    3.39
  -3  -3  16   62.16    3.10
  -3  -3  16   54.16    3.23
  -3  -3  15   -0.15    1.06
  -3  -3  15    0.65    1.25
  -3  -3  14    6.24    1.15
  -3  -3  14    8.06    1.31
  -3  -3  13    0.60    0.92
  -3  -3  13    0.96    1.12
  -3  -3  12    5.83    1.02
  -3  -3  12    7.41    1.27
  -3  -3  11  200.50    7.37
  -3  -3  11  217.40    7.58
  -3  -3  10    0.48    0.83
   3   3 -10    1.17    0.40
  -3  -3   9    1.85    0.73
   3   3  -9    2.25    0.46
  -3  -3   8    0.42    0.58
  -3  -3   8    0.58    0.58
   3   3  -8    1.23    0.15
   3   3  -8    1.04    0.40
  -3  -3   7    2.08    0.58
  -3  -3   7    2.39    0.56
   3   3  -7    2.81    0.25
   3   3  -7    2.68    0.48
   3   3  -6  617.96   21.56
  -3  -3   6  586.46   21.52
   3   3  -6  582.99   21.25
   3   3  -6  583.94   21.48
  -3  -3   6  601.09   21.56
   3   3  -5  397.79   14.72
   3   3  -5  413.61   14.78
   3   3  -5  432.20   15.01
  -3  -3   5  439.21   14.99
   3   3  -5  415.94   14.78
   3   3  -5  415.21   14.99
  -3  -3   5  384.94   14.97
   3   3  -4  264.94    9.68
   3   3  -4  270.17    9.72
  -3  -3   4  253.20    9.68
   3   3  -4  262.46    9.55
   3   3  -4  263.67    9.78
  -3  -3   4  262.53    9.68
   3   3  -3  170.36    6.04
  -3  -3   3  157.66    6.00
   3   3  -3  171.52    6.18
   3   3  -3  159.12    5.91
   3   3  -3  155.66    6.14
  -3  -3   3  157.03    5.97
  -3  -3   2   18.61    0.90
   3   3  -2   19.82    1.23
   3   3  -2   20.67    0.96
   3   3  -2   18.98    0.89
  -3  -3   2   19.46    1.14
  -3  -3   2   19.65    0.85
   3   3  -2   19.78    1.10
  -3  -3   1    1.08    0.15
   3   3  -1    1.87    0.37
  -3  -3   1    1.10    0.25
   3   3  -1    1.33    0.79
   3   3  -1    1.02    0.35
   3   3  -1    0.90    0.54
  -3  -3   0  123.46    4.62
   3   3   0  127.79    4.66
   3   3   0  127.85    5.20
   3   3   0  124.08    4.68
   3   3   1    7.74    0.48
   3   3   1    8.85    1.15
   3   3   1    7.06    0.79
  -3  -3  -1    8.68    0.81
   3   3   2  122.67    4.43
   3   3   2  131.01    5.23
   3   3   2  113.47    4.50
   3   3   2  121.31    4.37
   3   3   2  117.69    4.33
  -3  -3  -2  122.85    4.72
   3   3   2  121.61    4.77
   3   3   3   68.11    3.43
   3   3   3   69.32    2.58
   3   3   3   65.11    2.69
  -3  -3  -3   67.40    2.89
   3   3   3   69.13    2.62
   3   3   3   70.05    2.96
  -3  -3  -4   33.28    1.69
   3   3   4   31.95    1.42
   3   3   4   35.22    1.75
   3   3   5   10.20    0.89
  -3  -3  -5    7.39    0.89
   3   3   5    8.68    0.65
   3   3   6   51.85    3.06
   3   3   6   51.41    2.19
   3   3   6   48.75    2.41
   3   3   7  174.44    7.22
   3   3   7  171.40    6.31
   3   3   8   21.07    2.23
   3   3   8   17.46    1.21
   3   3   8   17.42    1.33
   3   3   9   16.34    2.27
   3   3   9    9.97    0.94
   3   3   9   13.30    1.14
   3   3   9   13.51    1.19
   3   3  10  103.75    5.39
   3   3  10   98.38    4.20
   3   3  10  106.53    4.33
   3   3  10  105.24    4.33
   3   3  11    2.14    2.06
   3   3  11   -0.06    0.90
   3   3  12    5.54    2.12
   3   3  12    1.85    1.00
   3   3  13   -0.37    2.33
   3   3  14   -0.92    2.41
   3   3  15    7.16    2.60
  -3  -4  17    1.89    1.35
  -3  -4  17    2.29    1.54
  -3  -4  16    2.21    1.25
  -3  -4  16   -0.52    1.39
  -3  -4  15   32.37    2.04
  -3  -4  15   23.25    2.06
  -3  -4  14    7.66    1.27
  -3  -4  14    8.14    1.40
  -3  -4  13    1.98    1.00
  -3  -4  13    1.33    1.15
  -3  -4  12   17.07    1.50
  -3  -4  11   10.64    1.27
   3   4 -11    9.43    0.73
  -3  -4  10   24.31    1.54
  -3  -4  10   26.19    1.66
   3   4 -10   24.77    1.27
  -3  -4   9    0.33    0.75
  -3  -4   9    0.06    0.67
   3   4  -9    0.23    0.12
   3   4  -9   -0.33    0.50
  -3  -4   8   25.17    1.39
   3   4  -8   23.65    0.94
   3   4  -8   21.52    1.21
  -3  -4   8   23.11    1.44
  -3  -4   7    6.27    0.75
  -3  -4   7    6.62    0.69
   3   4  -7    6.51    0.38
   3   4  -7    6.06    0.67
   3   4  -6  168.17    6.00
   3   4  -6  150.00    6.02
   3   4  -6  171.56    6.37
  -3  -4   6  174.00    6.31
   3   4  -6  168.52    6.04
   3   4  -6  174.17    6.33
  -3  -4   6  169.21    6.33
   3   4  -5   81.91    3.16
  -3  -4   5   82.80    3.23
   3   4  -5   82.43    3.27
   3   4  -5   78.60    3.02
   3   4  -5   76.54    3.27
  -3  -4   5   79.74    3.23
   3   4  -4  400.97   14.93
   3   4  -4  403.16   14.86
  -3  -4   4  404.72   14.82
   3   4  -4  408.95   14.70
   3   4  -4  408.55   14.97
  -3  -4   4  403.70   14.82
   3   4  -3  364.94   13.30
  -3  -4   3  371.93   13.28
   3   4  -3  358.18   13.20
   3   4  -3  362.46   13.47
  -3  -4   3  361.21   13.22
   3   4  -2   49.40    1.98
  -3  -4   2   47.52    1.91
   3   4  -2   47.69    1.91
   3   4  -2   44.94    2.16
  -3  -4   2   46.65    1.83
  -3  -4   1    0.69    0.29
   3   4  -1    0.44    0.38
   3   4  -1   -0.06    0.37
   3   4  -1    1.10    0.54
   3   4   0  130.99    5.22
   3   4   0  118.05    4.54
  -3  -4   0  124.37    4.50
   3   4   0  119.36    4.58
   3   4   1  166.32    5.93
   3   4   1  168.96    6.72
   3   4   1  151.16    6.00
  -3  -4  -1  156.22    6.24
   3   4   1  168.88    6.33
   3   4   2  449.58   16.24
   3   4   2  477.07   17.17
  -3  -4  -2  441.36   16.57
   3   4   2  444.19   16.67
   3   4   3  147.33    6.31
   3   4   3  148.31    5.31
   3   4   3  141.15    5.27
   3   4   3  144.96    5.75
   3   4   4    1.60    0.29
   3   4   4    1.71    1.23
   3   4   4    1.44    0.37
   3   4   4    2.87    0.73
   3   4   5   42.49    1.69
   3   4   5   43.32    1.81
   3   4   5   42.23    2.16
   3   4   6  185.41    6.64
   3   4   6  156.47    6.25
   3   4   7    1.10    1.62
   3   4   7    2.68    0.69
   3   4   7    1.44    0.87
   3   4   8    4.81    0.73
   3   4   8    8.43    2.00
   3   4   8    8.33    0.90
   3   4   8    9.05    1.12
   3   4   9   20.84    2.46
   3   4   9   18.61    1.44
   3   4   9   17.98    1.29
   3   4  10   10.30    2.25
   3   4  10    7.68    1.00
   3   4  10    7.56    1.08
   3   4  11   10.08    2.39
   3   4  12    2.06    2.23
   3   4  13    9.80    2.68
   3   4  14    2.85    2.44
  -3  -5  17   47.73    2.89
  -3  -5  17   48.75    3.10
  -3  -5  16    2.96    1.27
  -3  -5  16    2.27    1.42
  -3  -5  15    0.96    1.17
  -3  -5  15    2.62    1.37
  -3  -5  14    0.73    1.15
  -3  -5  13    7.02    1.31
  -3  -5  12    3.45    1.12
  -3  -5  11   -0.06    0.81
  -3  -5  11   -0.35    0.98
   3   5 -11   -0.44    0.60
  -3  -5  10   32.24    1.85
  -3  -5  10   31.47    1.92
   3   5 -10   31.66    1.62
  -3  -5   9  294.54   11.05
   3   5  -9  294.81   10.55
   3   5  -9  285.01   10.89
  -3  -5   9  276.60   11.09
  -3  -5   8   64.84    2.81
  -3  -5   8   61.45    2.73
   3   5  -8   60.97    2.33
   3   5  -8   60.61    2.66
  -3  -5   7    0.52    0.64
  -3  -5   7    0.90    0.58
   3   5  -7    0.90    0.29
   3   5  -7    0.98    0.62
   3   5  -6    4.25    0.37
  -3  -5   6    4.06    0.64
  -3  -5   6    4.02    0.60
   3   5  -6    4.00    0.58
   3   5  -6    4.35    0.40
   3   5  -6    3.89    0.64
  -3  -5   5    5.56    0.64
   3   5  -5    5.81    0.73
  -3  -5   5    6.54    0.65
   3   5  -5    5.50    0.46
   3   5  -5    5.08    0.73
   3   5  -4  205.05    7.60
  -3  -5   4  199.50    7.54
   3   5  -4  198.41    7.43
   3   5  -4  203.04    7.76
  -3  -5   4  207.09    7.53
   3   5  -3   84.01    3.39
  -3  -5   3   87.45    3.35
   3   5  -3   86.51    3.29
   3   5  -3   81.99    3.58
  -3  -5   3   85.86    3.29
  -3  -5   2    3.66    0.33
   3   5  -2    2.83    0.54
  -3  -5   2    3.89    0.42
   3   5  -2    3.73    0.46
   3   5  -2    2.89    0.71
   3   5  -1   37.57    1.62
  -3  -5   1   38.78    1.54
   3   5  -1   39.28    1.64
   3   5  -1   33.28    1.87
  -3  -5   0    1.52    0.29
   3   5   0    1.35    0.38
   3   5   1   14.07    0.73
   3   5   1   14.68    1.12
   3   5   2  266.09    9.68
   3   5   2  272.54   10.68
   3   5   2  262.44   10.16
   3   5   3   43.90    1.73
   3   5   3   46.40    2.81
   3   5   3   43.50    2.21
   3   5   4    3.54    0.35
   3   5   4    4.43    1.48
   3   5   4    3.83    0.33
   3   5   4    3.00    0.89
   3   5   5   21.75    2.25
   3   5   5   24.54    1.02
   3   5   5   25.40    1.64
   3   5   5   23.13    1.08
   3   5   6   10.03    1.19
   3   5   6    9.70    0.73
   3   5   7    5.68    0.73
   3   5   7    5.18    1.04
   3   5   8   48.27    3.41
   3   5   8   38.09    2.25
   3   5   9   11.49    2.29
   3   5   9   11.49    1.31
   3   5  10    4.87    2.21
   3   5  10    8.12    1.21
   3   5  11  157.14    7.78
   3   5  12    3.02    2.39
   3   5  13   10.91    2.83
  -3  -6  17    3.08    1.40
  -3  -6  17    6.77    1.77
  -3  -6  16    3.91    1.33
  -3  -6  16    3.64    1.52
  -3  -6  15   -0.79    1.33
  -3  -6  14   -0.37    1.27
  -3  -6  13   28.14    1.94
  -3  -6  13   31.18    2.12
  -3  -6  12    0.48    0.92
  -3  -6  12    1.33    1.10
  -3  -6  11  131.91    5.37
   3   6 -11  126.23    5.10
  -3  -6  11  130.64    5.47
  -3  -6  10   55.47    2.71
  -3  -6  10   54.60    2.77
   3   6 -10   57.14    2.54
  -3  -6   9    9.97    1.08
  -3  -6   9   10.20    1.15
   3   6  -9   11.68    1.02
  -3  -6   8  152.56    6.08
  -3  -6   8  158.47    6.04
   3   6  -8  151.87    5.62
   3   6  -8  150.75    6.00
   3   6  -7   33.55    1.46
  -3  -6   7   35.64    1.81
  -3  -6   7   35.37    1.75
   3   6  -7   34.24    1.42
   3   6  -7   33.76    1.81
   3   6  -6   98.31    3.68
  -3  -6   6  100.23    3.95
  -3  -6   6   98.87    3.93
   3   6  -6   93.11    3.66
   3   6  -6  101.06    4.06
   3   6  -5   15.51    0.85
  -3  -6   5   16.46    1.02
  -3  -6   5   17.98    1.02
   3   6  -5   17.13    0.87
   3   6  -5   17.03    1.19
  -3  -6   4    0.65    0.44
  -3  -6   4    1.14    0.46
   3   6  -4    0.98    0.62
   3   6  -4    1.75    0.42
   3   6  -4   -0.06    0.58
  -3  -6   3   79.93    3.04
   3   6  -3   79.91    3.10
   3   6  -3   75.10    2.98
   3   6  -3   74.35    3.33
  -3  -6   3   73.79    2.96
  -3  -6   2   13.55    0.77
   3   6  -2   14.61    0.89
   3   6  -2   15.65    1.17
  -3  -6   2   13.70    0.67
  -3  -6   2   14.80    0.62
   3   6  -1    0.19    0.42
  -3  -6   1    0.60    0.29
   3   6   0   29.72    1.33
  -3  -6   0   31.02    1.25
   3   6   1    0.35    0.35
   3   6   1    0.37    0.67
   3   6   2    0.89    0.35
   3   6   2   -0.19    0.79
   3   6   3   21.44    0.94
   3   6   3   25.42    2.21
   3   6   3   21.73    1.58
   3   6   4  143.38    6.56
   3   6   4  140.71    5.83
   3   6   5   25.96    2.48
   3   6   5   25.96    1.75
   3   6   6    3.37    1.89
   3   6   6    1.48    1.02
   3   6   7    1.00    1.14
   3   6   8   39.78    3.33
   3   6   8   35.76    2.25
   3   6   9   16.49    2.68
   3   6   9   17.42    1.60
   3   6  10   13.28    2.71
   3   6  11    5.29    2.54
   3   6  12    0.42    2.62
  -3  -7  16    2.75    1.54
  -3  -7  15    6.27    1.35
  -3  -7  15    3.98    1.54
  -3  -7  14   19.50    1.69
  -3  -7  14   18.03    1.83
  -3  -7  13    0.23    1.04
  -3  -7  13    0.17    1.17
  -3  -7  12   36.91    2.19
  -3  -7  12   35.74    2.29
  -3  -7  11    3.37    1.04
  -3  -7  11    3.10    1.12
   3   7 -11    2.68    0.83
  -3  -7  10   50.52    2.56
  -3  -7  10   54.02    2.68
   3   7 -10   49.94    2.46
  -3  -7   9  145.19    5.77
  -3  -7   9  139.36    5.81
   3   7  -9  144.90    5.77
  -3  -7   8  225.35    8.51
  -3  -7   8  225.02    8.55
   3   7  -8  212.76    8.53
  -3  -7   7   14.28    1.17
  -3  -7   7   15.30    1.12
   3   7  -7   15.70    0.83
   3   7  -7   15.49    1.27
  -3  -7   6   18.30    1.17
   3   7  -6   17.26    0.94
  -3  -7   6   17.13    1.14
   3   7  -6   17.74    0.92
   3   7  -6   18.07    1.35
   3   7  -5    1.50    0.50
  -3  -7   5    1.08    0.58
  -3  -7   5    1.56    0.58
   3   7  -5    0.90    0.44
   3   7  -5    1.00    0.75
  -3  -7   4   63.18    2.66
   3   7  -4   66.17    2.83
   3   7  -4   64.57    3.00
  -3  -7   4   64.47    2.62
  -3  -7   3  123.87    4.73
   3   7  -3  128.87    4.85
   3   7  -3  129.02    5.14
  -3  -7   3  118.55    4.66
  -3  -7   3  124.35    4.56
   3   7  -2  287.59   10.53
  -3  -7   2  285.09   10.43
   3   7  -2  280.51   10.87
  -3  -7   2  283.38   10.32
  -3  -7   1   47.36    1.96
   3   7  -1   49.44    2.08
  -3  -7   1   52.52    2.14
   3   7   0   21.02    1.04
  -3  -7   0   20.98    0.92
  -3  -7   0   20.54    1.15
   3   7   1   89.26    3.46
  -3  -7  -1   94.79    3.70
   3   7   1   91.21    4.04
   3   7   2  156.10    6.39
   3   7   3   52.56    3.29
   3   7   3   43.78    2.50
   3   7   4   14.45    2.08
   3   7   4   11.24    1.39
   3   7   5   32.47    2.93
   3   7   5   30.81    2.00
   3   7   6   16.96    2.46
   3   7   6   11.01    1.40
   3   7   7   21.07    1.73
   3   7   8    9.20    1.44
   3   7   9   25.81    3.14
   3   7   9   29.43    2.12
   3   7  10   52.18    4.31
   3   7  11   18.84    3.25
  -3  -8  16   10.76    1.66
  -3  -8  16    9.06    1.79
  -3  -8  15    5.22    1.40
  -3  -8  15    6.35    1.62
  -3  -8  14    0.65    1.17
  -3  -8  14    0.10    1.31
  -3  -8  13    2.16    1.14
  -3  -8  13    1.56    1.31
  -3  -8  12    8.41    1.25
  -3  -8  12    5.93    1.29
  -3  -8  11    9.18    1.25
  -3  -8  11    9.08    1.29
   3   8 -11    8.72    1.10
  -3  -8  10   24.00    1.66
  -3  -8  10   25.46    1.77
   3   8 -10   23.63    1.62
  -3  -8   9   44.79    2.29
  -3  -8   9   41.96    2.33
   3   8  -9   44.11    2.31
  -3  -8   8    3.56    0.87
  -3  -8   8    3.52    0.96
   3   8  -8    3.64    0.98
  -3  -8   7    6.12    0.87
  -3  -8   7    4.98    0.89
   3   8  -7    6.60    1.08
  -3  -8   6   72.08    3.23
  -3  -8   6   79.85    3.25
   3   8  -6   80.49    3.54
  -3  -8   5   22.71    1.27
  -3  -8   5   21.00    1.23
   3   8  -5   20.67    1.58
  -3  -8   4   95.38    3.66
   3   8  -4   87.99    4.02
  -3  -8   4   89.82    3.60
   3   8  -3   14.92    1.10
  -3  -8   3   13.78    0.89
   3   8  -3   11.74    1.29
  -3  -8   3   13.61    0.77
   3   8  -2  278.04   10.01
  -3  -8   2  276.24    9.87
  -3  -8   2  282.99   10.01
   3   8  -2  261.96   10.39
  -3  -8   2  260.68    9.72
  -3  -8   1   91.09    3.50
  -3  -8   1   94.11    3.71
  -3  -8   0   59.91    2.33
  -3  -8   0   60.68    2.58
  -3  -8  -1   12.49    0.98
   3   8   1   13.84    1.39
   3   8   2    4.29    1.19
   3   8   3  154.24    7.14
   3   8   3  150.83    6.37
   3   8   4    3.04    1.79
   3   8   4    0.33    1.10
   3   8   5    2.21    2.02
   3   8   5    2.19    1.21
   3   8   6    7.99    2.16
   3   8   6    8.28    1.40
   3   8   7   10.30    2.42
   3   8   7    6.89    1.40
   3   8   8    3.04    1.35
   3   8   9   -0.44    1.35
   3   8  10   18.65    3.21
  -3  -9  16   24.62    2.35
  -3  -9  15    2.58    1.42
  -3  -9  15    1.94    1.48
  -3  -9  14   20.17    1.81
  -3  -9  14   18.17    1.96
  -3  -9  13    7.91    1.37
  -3  -9  13    7.58    1.48
  -3  -9  12    4.43    1.17
  -3  -9  12    1.94    1.23
  -3  -9  11   69.65    3.33
   3   9 -11   69.90    3.31
  -3  -9  11   67.07    3.39
  -3  -9  10   19.65    1.56
  -3  -9  10   22.77    1.66
   3   9 -10   20.09    1.64
  -3  -9   9   14.88    1.31
  -3  -9   9   13.03    1.33
   3   9  -9   13.88    1.40
  -3  -9   8    0.85    0.81
  -3  -9   8    0.42    0.90
   3   9  -8    0.42    0.98
  -3  -9   7   10.35    1.04
  -3  -9   7   10.10    1.06
   3   9  -7    7.60    1.23
  -3  -9   6   35.14    1.81
  -3  -9   6   36.36    1.83
   3   9  -6   36.78    2.17
  -3  -9   5   -0.25    0.65
  -3  -9   5    0.27    0.65
   3   9  -5    1.19    1.00
  -3  -9   4   24.90    1.33
   3   9  -4   22.36    1.75
  -3  -9   3   22.06    1.17
   3   9  -3   21.15    1.71
  -3  -9   2   63.05    2.50
   3   9  -2   59.82    3.12
  -3  -9   1   33.12    1.42
  -3  -9   1   34.37    1.69
  -3  -9   0   -0.40    0.65
   3   9   0    0.33    1.02
   3   9   1    2.39    1.19
   3   9   2  135.49    5.83
   3   9   3   42.30    3.41
   3   9   3   41.99    2.56
   3   9   4   -2.62    2.04
   3   9   4    0.17    1.21
   3   9   5   20.29    2.75
   3   9   5   15.82    1.73
   3   9   6    9.24    2.60
   3   9   6   10.80    1.62
   3   9   7   -0.62    2.37
   3   9   7    0.96    1.33
   3   9   8    4.12    2.58
   3   9   8    4.29    1.42
   3   9   9    2.85    1.60
  -3 -10  15   15.05    2.04
  -3 -10  14    0.08    1.27
  -3 -10  14    2.12    1.46
  -3 -10  13   13.01    1.62
  -3 -10  13    9.35    1.67
  -3 -10  12    0.44    1.12
  -3 -10  12   -0.40    1.29
  -3 -10  11    8.41    1.29
  -3 -10  11    8.43    1.37
   3  10 -11    7.12    1.35
  -3 -10  10   20.23    1.58
  -3 -10  10   20.38    1.69
   3  10 -10   19.65    1.73
  -3 -10   9   48.65    2.41
   3  10  -9   45.11    2.60
  -3 -10   9   43.94    2.44
  -3 -10   8   12.43    1.19
   3  10  -8   10.60    1.40
  -3 -10   7    0.62    0.79
   3  10  -7   -0.65    1.10
  -3 -10   6    4.29    0.83
   3  10  -6    3.79    1.15
  -3 -10   5   25.08    1.44
   3  10  -5   25.94    1.94
  -3 -10   4    0.75    0.62
   3  10  -4    0.17    1.06
   3  10  -3    5.79    1.19
   3  10  -2    2.73    1.19
   3  10   0   11.20    1.48
   3  10   1   42.61    2.64
   3  10   2   56.29    3.12
   3  10   3   46.83    3.64
   3  10   3   41.53    2.69
   3  10   4   36.99    3.43
   3  10   4   31.33    2.41
   3  10   5   56.39    4.23
   3  10   5   51.54    3.14
   3  10   6   10.78    2.83
   3  10   6    6.64    1.56
   3  10   7    5.72    2.68
   3  10   7    2.42    1.52
   3  10   8    3.25    2.85
   3  10   8    2.44    1.48
  -3 -11  13    6.02    1.42
  -3 -11  12    7.16    1.37
  -3 -11  11   90.15    4.06
   3  11 -11   85.93    4.18
  -3 -11  10    1.04    1.06
   3  11 -10   -0.94    1.21
  -3 -11   9   21.19    1.52
   3  11  -9   18.88    1.81
  -3 -11   8   -0.37    0.85
   3  11  -8    0.81    1.17
  -3 -11   7   28.60    1.64
   3  11  -7   24.65    2.04
  -3 -11   6   15.84    1.25
   3  11  -6   16.42    1.69
   3  11  -5    1.21    1.19
   3  11  -4   -0.38    1.17
   3  11  -3    1.35    1.27
   3  11  -2    3.45    1.31
   3  11   0    0.71    1.25
   3  11   1    0.92    1.31
   3  11   2   12.41    2.54
   3  11   2   11.09    1.69
   3  11   3   12.53    2.69
   3  11   3    8.97    1.66
   3  11   4    0.40    2.48
   3  11   4    3.52    1.56
   3  11   5   15.86    3.10
   3  11   5   14.36    1.96
   3  11   6    9.45    3.04
   3  11   6   11.07    1.87
   3  11   7    1.83    1.64
   3  11   8   69.25    3.93
  -3 -12  13    3.37    1.46
  -3 -12  12   -0.31    1.25
  -3 -12  11   37.09    2.29
  -3 -12  10    5.93    1.19
   3  12 -10    5.41    1.52
  -3 -12   9   -0.17    1.10
   3  12  -9    1.06    1.42
   3  12  -8    4.43    1.46
   3  12  -7    2.69    1.44
   3  12  -6    1.62    1.37
   3  12  -5    0.83    1.35
   3  12  -4    0.10    1.31
   3  12  -3   11.30    1.67
   3  12  -2    7.91    1.60
   3  12   0   29.75    2.39
   3  12   1   24.02    2.21
   3  12   2    1.96    2.54
   3  12   2    1.62    1.52
   3  12   3    3.12    2.71
   3  12   3    5.54    1.64
   3  12   4   14.40    3.02
   3  12   4   12.30    2.02
   3  12   5   10.84    3.10
   3  12   5    7.37    1.79
   3  12   6    6.10    1.96
  -3 -13  12    4.39    1.44
   3  13 -10   12.36    1.89
   3  13  -9    4.37    1.62
   3  13  -8   -0.54    1.60
   3  13  -7    1.21    1.58
   3  13  -6    7.14    1.73
   3  13  -5    0.12    1.54
   3  13  -4   -1.15    1.50
   3  13  -3    1.40    1.50
   3  13  -2   24.48    2.31
   3  13   0   -0.73    1.54
   3  13   1    4.62    2.81
   3  13   1    0.75    1.60
   3  13   2    4.87    2.71
   3  13   2    0.64    1.67
   3  13   3   -0.67    2.79
   3  14 -10    4.00    1.87
   3  14  -9    1.87    1.83
   3  14  -8    4.27    1.75
   3  14  -7   13.63    2.06
   3  14  -6    3.19    1.81
   3  14  -5    0.37    1.73
   3  14  -4    3.91    1.81
   3  14   0   61.30    4.77
   3  14   1   -0.87    2.77
   4 -18   3    8.64    1.25
   4 -17  -1   -0.79    1.08
   4 -17   0   -0.12    1.04
   4 -17   1    1.04    1.04
   4 -17   2    0.62    1.02
   4 -17   3    0.60    0.98
   4 -17   4    3.95    1.04
  -4  16   6   -0.46    1.69
  -4  16   5    8.10    1.81
   4 -16  -4    8.37    1.25
  -4  16   4    8.91    1.85
   4 -16  -3   36.57    2.12
   4 -16  -2   25.15    1.71
   4 -16  -1    0.85    1.02
   4 -16   0    1.48    0.96
   4 -16   1    6.31    1.08
   4 -16   2   16.13    1.37
   4 -16   3    6.02    1.04
   4 -16   4   11.12    1.17
   4 -16   5    0.50    0.87
  -4  15   8    4.45    1.79
  -4  15   7    5.54    1.71
   4 -15  -6   52.85    2.64
  -4  15   6   52.29    3.23
  -4  15   5    2.44    1.52
   4 -15  -4    2.75    1.00
   4 -15  -3    2.29    0.96
   4 -15  -2    5.66    0.96
   4 -15  -1   11.99    1.21
   4 -15   0    3.46    0.92
   4 -15   1    3.48    0.89
   4 -15   2   13.84    1.17
   4 -15   3    6.33    0.96
   4 -15   4    3.45    0.85
   4 -15   5    9.12    1.00
   4 -15   7   -0.21    1.15
   4 -15   8    0.96    1.21
   4 -15   9    2.39    1.39
   4 -15  10    4.91    1.52
   4 -15  11    1.64    1.46
   4 -14  -9    4.83    1.14
   4 -14  -8   27.77    1.87
  -4  14   8   33.20    2.41
   4 -14  -7   17.48    1.40
  -4  14   7   16.34    1.87
   4 -14  -6    1.81    0.96
  -4  14   6    4.39    1.46
   4 -14  -4    9.72    1.12
   4 -14  -3   21.31    1.46
   4 -14  -2  114.74    4.70
   4 -14  -1   33.06    1.79
   4 -14   0    1.29    0.75
   4 -14   1    6.54    0.90
   4 -14   2    7.12    0.90
   4 -14   3    0.29    0.71
   4 -14   4    1.33    0.71
   4 -14   5    1.94    1.08
   4 -14   5    2.71    0.75
   4 -14   6    4.47    1.23
   4 -14   6    4.98    0.79
   4 -14   7    5.83    1.29
   4 -14   8    0.40    1.21
   4 -14   9   -0.25    1.23
   4 -14  10   10.43    1.67
   4 -14  11    4.31    1.60
   4 -13 -11    1.56    1.06
   4 -13 -10    3.18    1.08
   4 -13  -9   -0.29    0.98
  -4  13   9    2.10    1.31
   4 -13  -8    0.17    0.90
  -4  13   8   -0.62    1.33
   4 -13  -7    2.21    0.92
  -4  13   7    2.21    1.31
   4 -13  -6   35.32    1.92
   4 -13  -5    2.27    0.83
  -4  13   4   53.72    2.35
   4 -13  -3   40.40    2.00
  -4  13   3   39.26    1.85
   4 -13  -2   36.62    1.89
   4 -13  -1   47.31    2.23
   4 -13   0   18.34    1.21
   4 -13   1    2.54    0.69
   4 -13   2    3.37    0.85
   4 -13   2    3.29    0.71
   4 -13   3    9.66    1.15
   4 -13   3    8.56    0.85
   4 -13   4    1.27    1.00
   4 -13   4    1.33    0.65
   4 -13   5    0.81    0.96
   4 -13   5    1.52    0.64
   4 -13   6    2.41    1.14
   4 -13   6    0.42    0.64
   4 -13   7    6.24    1.25
   4 -13   7    4.98    0.71
   4 -13   8    3.43    1.21
   4 -13   9   -0.35    1.21
   4 -13  10    0.10    1.29
   4 -13  11   11.95    1.73
   4 -13  12    1.79    1.40
   4 -12 -12    4.04    1.15
   4 -12 -11   31.95    1.92
   4 -12 -10   26.81    1.69
   4 -12  -9   25.65    1.66
  -4  12   9   27.41    2.02
   4 -12  -8    9.60    1.08
  -4  12   8   10.12    1.46
   4 -12  -7    6.18    0.94
   4 -12  -6    1.10    0.75
  -4  12   6   -0.21    0.67
   4 -12  -5   11.16    1.04
  -4  12   5   12.39    0.94
  -4  12   4   29.12    1.48
   4 -12  -3    5.04    0.79
  -4  12   3    4.50    0.71
   4 -12  -2   87.11    3.54
  -4  12   2   84.14    3.45
   4 -12  -1    0.85    0.64
   4 -12   0   29.85    1.56
   4 -12   0   31.33    1.54
   4 -12   1  113.95    4.58
   4 -12   1  118.30    4.62
   4 -12   2   17.61    1.12
   4 -12   2   17.40    1.21
   4 -12   3  125.39    4.77
   4 -12   3  116.73    4.95
   4 -12   4   90.55    3.64
   4 -12   4   90.90    3.93
   4 -12   5   38.13    1.79
   4 -12   5   39.92    2.19
   4 -12   6   17.63    1.08
   4 -12   6   17.78    1.46
   4 -12   7    1.58    0.58
   4 -12   7    1.46    1.08
   4 -12   8    0.19    0.83
   4 -12   8   -0.71    1.14
   4 -12   9    0.62    1.23
   4 -12  10    2.58    1.33
   4 -12  11   15.86    1.81
   4 -12  12    5.02    1.50
   4 -12  13    1.23    1.46
   4 -11 -13   46.63    2.42
   4 -11 -12    1.40    1.00
   4 -11 -11   -0.15    0.87
   4 -11 -10    9.03    1.06
   4 -11  -9    3.95    0.89
  -4  11   9    5.04    1.19
   4 -11  -8   46.36    2.29
  -4  11   8   52.48    2.68
   4 -11  -7   28.06    1.60
   4 -11  -6    1.96    0.69
   4 -11  -5   11.14    0.94
  -4  11   5    9.78    0.89
  -4  11   4   91.61    3.66
  -4  11   3    7.14    0.77
   4 -11  -2    3.37    0.50
   4 -11  -2    3.96    0.69
  -4  11   2    2.96    0.64
   4 -11  -1   -0.25    0.48
   4 -11  -1    0.60    0.60
  -4  11   1   -0.15    0.58
   4 -11   0    1.79    0.60
   4 -11   1   73.06    3.00
   4 -11   2   48.08    2.12
   4 -11   2   49.13    2.25
   4 -11   3  375.41   13.66
   4 -11   3  365.11   13.84
   4 -11   4    6.89    0.71
   4 -11   4    6.79    1.00
   4 -11   5   29.48    1.64
   4 -11   5   27.29    1.37
   4 -11   5   27.02    1.75
   4 -11   6    7.85    0.96
   4 -11   6    7.33    0.69
   4 -11   6    6.56    1.08
   4 -11   7    2.27    0.85
   4 -11   7    0.83    0.52
   4 -11   7    1.31    1.02
   4 -11   8   12.86    1.10
   4 -11   8   12.28    1.39
   4 -11   9    0.29    0.83
   4 -11   9    0.33    1.12
   4 -11  10   19.25    1.77
   4 -11  11   12.51    1.67
   4 -11  12   -1.48    1.37
   4 -11  13    5.62    1.56
   4 -10 -13    3.96    0.96
   4 -10 -12    2.02    0.90
  -4  10  11    7.62    1.15
   4 -10 -11    7.64    1.00
  -4  10  10    9.51    1.10
   4 -10 -10    8.66    1.02
   4 -10  -9   51.96    2.39
  -4  10   9   49.83    2.60
  -4  10   9   50.83    2.42
   4 -10  -8   -0.13    0.67
   4 -10  -7  104.79    4.21
   4 -10  -6    5.77    0.75
   4 -10  -5    8.01    0.79
   4 -10  -4  176.98    6.95
  -4  10   4  188.15    6.91
  -4  10   3    2.89    0.62
   4 -10  -2  160.95    6.16
   4 -10  -2  182.87    6.45
  -4  10   2  178.64    6.39
   4 -10  -1  170.15    6.51
  -4  10   1  172.17    6.47
   4 -10   0  131.33    5.06
  -4  10   0  131.18    5.04
   4 -10   1    0.79    0.46
   4 -10   2    7.01    0.67
   4 -10   3   26.56    1.52
   4 -10   3   25.48    1.27
   4 -10   4    3.77    0.77
   4 -10   4    4.45    0.56
   4 -10   5    6.20    0.89
   4 -10   5    5.22    0.62
   4 -10   6    0.13    0.65
   4 -10   6    0.67    0.48
   4 -10   6    0.65    0.85
   4 -10   7   34.58    1.81
   4 -10   7   32.95    1.48
   4 -10   7   32.85    1.98
   4 -10   8    0.13    0.75
   4 -10   8    1.04    0.44
   4 -10   8    0.64    0.96
   4 -10   9    7.99    0.98
   4 -10   9    3.93    1.12
   4 -10  10   39.53    2.02
   4 -10  10   36.97    2.33
   4 -10  11    4.43    1.27
   4 -10  12   -0.60    1.23
   4 -10  13    3.73    1.44
   4 -10  14   29.29    2.33
  -4   9  15    1.91    2.64
  -4   9  13    1.27    1.12
   4  -9 -13    1.42    0.83
  -4   9  12    4.16    1.10
   4  -9 -12    3.41    0.85
  -4   9  11    3.79    1.00
   4  -9 -11    3.91    0.83
  -4   9  10   -0.35    0.85
   4  -9 -10   -0.54    0.71
  -4   9  10    0.27    0.79
  -4   9   9    3.45    0.83
   4  -9  -9    3.87    0.77
  -4   9   9    3.16    0.90
   4  -9  -8   25.15    1.39
  -4   9   8   25.39    1.48
   4  -9  -7   57.72    2.48
  -4   9   7   55.77    2.50
   4  -9  -6    8.04    0.77
   4  -9  -5   45.11    1.79
   4  -9  -5   56.83    2.16
   4  -9  -4    7.51    0.44
   4  -9  -4   10.08    0.77
   4  -9  -3    7.93    0.44
   4  -9  -3    6.97    0.79
  -4   9   3    7.85    0.67
   4  -9  -2    4.12    0.69
   4  -9  -2    3.39    0.33
   4  -9  -2    3.50    0.54
  -4   9   2    3.14    0.50
   4  -9  -1   99.75    3.96
   4  -9  -1  104.45    4.02
  -4   9   1  101.68    3.96
   4  -9   0  207.26    7.83
  -4   9   0  212.82    7.83
   4  -9   1   16.26    0.92
   4  -9   2   45.82    2.16
   4  -9   2   46.65    1.96
   4  -9   3    9.22    0.89
   4  -9   3    9.47    0.69
   4  -9   4  132.60    5.29
   4  -9   4  134.91    5.08
   4  -9   5   76.02    3.27
   4  -9   5   77.75    3.04
   4  -9   6   38.55    1.92
   4  -9   6   37.61    1.64
   4  -9   7    2.44    0.77
   4  -9   7    1.77    0.46
   4  -9   8  142.36    5.74
   4  -9   8  148.39    5.41
   4  -9   8  134.62    5.91
   4  -9   9    2.27    0.94
   4  -9   9    1.39    1.00
   4  -9  10   24.81    1.60
   4  -9  10   21.05    1.77
   4  -9  11   28.29    1.75
   4  -9  11   23.35    1.94
   4  -9  12   -0.46    1.23
  -4   8  16   -1.02    2.60
  -4   8  15    2.06    1.33
  -4   8  15    1.37    2.33
  -4   8  14    3.52    1.25
  -4   8  13    0.89    1.06
   4  -8 -13    0.44    0.75
  -4   8  12    0.06    0.98
   4  -8 -12   -0.08    0.69
   4  -8 -11   21.31    1.25
  -4   8  11   17.94    1.42
  -4   8  10   12.18    1.17
   4  -8 -10   10.30    0.90
  -4   8  10   11.45    1.02
   4  -8  -9  243.92    9.03
  -4   8   9  235.30    9.12
  -4   8   9  240.21    9.16
   4  -8  -8  472.18   17.46
  -4   8   8  481.42   17.55
   4  -8  -7  345.46   12.93
  -4   8   7  357.99   13.03
  -4   8   6    4.23    0.69
   4  -8  -6    3.83    0.62
   4  -8  -6    3.06    0.38
   4  -8  -5    2.68    0.75
   4  -8  -5    2.39    0.33
   4  -8  -5    1.71    0.50
   4  -8  -4   23.15    0.96
   4  -8  -4   23.02    1.17
   4  -8  -4   22.40    1.29
   4  -8  -3    4.97    0.37
   4  -8  -3    4.27    0.67
   4  -8  -2    6.74    0.42
   4  -8  -2    6.51    0.69
  -4   8   2    6.60    0.60
   4  -8  -1    6.12    0.58
  -4   8   1    7.02    0.58
   4  -8   0   29.95    1.37
  -4   8   0   28.54    1.37
  -4   8   0   31.39    1.40
   4  -8   1    9.26    0.81
  -4   8  -1    7.78    1.02
   4  -8   1   10.43    0.65
  -4   8  -1    8.91    0.67
   4  -8   2  119.86    4.58
  -4   8  -2  112.88    4.72
   4  -8   2  115.51    4.35
  -4   8  -2  113.18    4.35
   4  -8   2  112.18    4.41
  -4   8  -3    8.43    1.08
   4  -8   3    9.37    0.79
   4  -8   3    7.56    0.58
   4  -8   4   42.98    2.06
  -4   8  -4   48.15    2.33
   4  -8   4   44.67    1.85
   4  -8   5   15.07    1.08
   4  -8   5   14.63    0.79
   4  -8   6    9.12    0.92
   4  -8   6   10.72    0.65
   4  -8   7   62.43    2.87
   4  -8   7   62.45    2.46
   4  -8   8   34.35    1.91
   4  -8   8   31.52    1.39
   4  -8   9    2.39    1.02
   4  -8   9    2.68    0.40
   4  -8   9    3.39    0.94
   4  -8  10    3.85    1.14
   4  -8  10    3.02    1.04
   4  -8  11   24.52    1.83
   4  -8  13   24.73    2.08
   4  -8  14    2.87    1.44
   4  -8  15    4.56    1.64
  -4   7  17    4.02    1.58
  -4   7  16   25.92    2.12
  -4   7  15    6.06    1.37
  -4   7  15    7.74    2.44
  -4   7  14    1.69    1.12
  -4   7  13    5.49    1.15
   4  -7 -13    4.06    0.75
   4  -7 -12   73.46    3.02
  -4   7  12   69.75    3.31
  -4   7  11   10.45    1.14
   4  -7 -11    9.37    0.87
  -4   7  10   43.36    1.77
   4  -7 -10   43.73    1.96
  -4   7  10   39.34    2.14
  -4   7  10   42.19    1.98
  -4   7   9    1.00    0.77
   4  -7  -9    0.04    0.56
  -4   7   9    0.17    0.37
  -4   7   8   11.62    1.06
   4  -7  -8   13.59    0.85
  -4   7   8   12.88    0.67
   4  -7  -8   14.49    0.89
   4  -7  -7   78.35    3.08
  -4   7   7   78.29    2.98
   4  -7  -7   82.22    3.19
  -4   7   7   81.20    3.31
  -4   7   6    0.90    0.48
   4  -7  -6    0.90    0.37
   4  -7  -6    0.90    0.44
   4  -7  -5  303.85   11.10
   4  -7  -5  299.70   11.24
  -4   7   5  310.32   11.32
   4  -7  -5  311.86   11.36
   4  -7  -4    1.39    0.65
   4  -7  -4    1.25    0.29
   4  -7  -4    1.10    0.40
   4  -7  -3   24.31    1.00
   4  -7  -3   22.73    1.14
   4  -7  -3   23.29    1.23
   4  -7  -2  223.14    8.22
  -4   7   2  231.03    8.37
   4  -7  -2  226.97    8.41
  -4   7   1   20.57    1.21
   4  -7  -1   20.25    1.02
  -4   7   1   18.78    1.00
  -4   7   1   22.67    1.04
   4  -7   0    7.06    0.71
  -4   7   0    6.77    0.83
  -4   7   0    7.27    0.58
   4  -7   0    6.00    0.52
  -4   7   0    7.26    0.56
   4  -7   1   40.03    1.81
  -4   7  -1   39.63    1.94
   4  -7   1   36.61    1.60
  -4   7  -1   37.14    1.62
   4  -7   1   37.30    1.67
  -4   7  -1   38.76    1.66
  -4   7  -2   17.05    1.33
   4  -7   2   11.32    0.87
   4  -7   2    9.91    0.64
   4  -7   2   10.14    0.75
   4  -7   3  106.12    4.02
  -4   7  -3  104.81    4.16
   4  -7   3   95.81    3.77
   4  -7   3   97.44    3.85
  -4   7  -4    1.98    0.89
   4  -7   4    1.14    0.54
  -4   7  -4    2.16    0.58
   4  -7   4    2.14    0.37
  -4   7  -5   54.93    2.60
   4  -7   5   46.32    2.31
   4  -7   5   50.35    2.02
   4  -7   6   79.00    3.50
   4  -7   6   80.64    3.08
   4  -7   7   -0.87    0.85
   4  -7   7    0.75    0.33
   4  -7   8    0.64    0.92
   4  -7   8    2.00    0.38
   4  -7   9    8.56    1.29
   4  -7   9    9.64    0.58
   4  -7  10    3.23    1.06
   4  -7  11    1.10    1.06
   4  -7  11    0.94    1.00
   4  -7  12    2.00    1.15
   4  -7  12    0.85    1.10
   4  -7  13   26.19    2.06
   4  -7  14   26.81    2.25
   4  -7  15   -1.64    1.46
  -4   6  17    2.98    1.50
  -4   6  16   -0.17    1.33
  -4   6  15    3.50    1.23
  -4   6  15    9.03    2.50
  -4   6  14   -0.37    1.08
  -4   6  13   18.23    1.60
   4  -6 -13   18.53    1.12
  -4   6  12   10.22    1.23
  -4   6  12    9.24    0.81
   4  -6 -12   10.14    0.81
  -4   6  11   24.40    1.21
   4  -6 -11   23.06    1.25
  -4   6  11   24.71    1.62
  -4   6  10   66.07    2.66
   4  -6 -10   66.38    2.75
  -4   6  10   65.19    2.73
  -4   6  10   70.21    3.04
  -4   6   9    1.27    0.75
   4  -6  -9    0.79    0.54
   4  -6  -9    1.64    0.60
  -4   6   9    1.39    0.42
  -4   6   8   10.70    0.89
  -4   6   8    8.16    0.60
   4  -6  -8    8.22    0.73
   4  -6  -8    9.03    0.69
  -4   6   7  115.49    4.45
   4  -6  -7  126.19    4.56
   4  -6  -7  122.65    4.58
  -4   6   7  116.17    4.72
   4  -6  -6  407.78   14.88
  -4   6   6  400.91   14.82
  -4   6   6  426.14   14.93
   4  -6  -6  403.59   14.95
  -4   6   6  418.08   15.09
   4  -6  -6  412.73   15.13
  -4   6   5   81.47    3.23
   4  -6  -5   75.46    3.00
  -4   6   5   77.60    2.94
   4  -6  -5   80.89    3.10
  -4   6   5   83.47    3.10
   4  -6  -5   77.06    3.23
  -4   6   5   80.02    3.19
  -4   6   4    2.19    0.46
   4  -6  -4    2.91    0.62
  -4   6   4    2.19    0.64
   4  -6  -4    2.50    0.35
   4  -6  -4    2.31    0.42
  -4   6   4    1.79    0.44
  -4   6   3   33.97    1.62
   4  -6  -3   31.76    1.33
   4  -6  -3   30.33    1.42
  -4   6   3   36.51    1.46
   4  -6  -3   35.49    1.56
   4  -6  -2  220.02    7.99
   4  -6  -2  216.63    8.14
  -4   6   1    9.82    0.87
  -4   6   1    8.29    0.64
   4  -6  -1    8.99    0.60
  -4   6   1   11.57    0.67
   4  -6   0  103.02    4.21
  -4   6   0  104.70    4.33
   4  -6   0  109.74    4.08
  -4   6   0  103.93    4.08
  -4   6   0  114.86    4.12
  -4   6  -1    8.43    1.02
   4  -6   1    7.62    0.71
   4  -6   1    7.72    0.54
  -4   6  -1    9.57    0.64
   4  -6   1    7.06    0.65
   4  -6   2  124.33    4.97
  -4   6  -2  138.67    5.12
  -4   6  -2  129.20    4.87
   4  -6   2  124.77    4.73
   4  -6   2  123.77    4.79
   4  -6   3   51.98    2.50
  -4   6  -3   60.76    2.66
   4  -6   3   54.14    2.23
  -4   6  -3   60.20    2.41
   4  -6   3   59.53    2.35
  -4   6  -4  230.14    8.28
   4  -6   4  215.94    8.18
  -4   6  -4  206.26    7.97
   4  -6   4  210.05    7.81
   4  -6   4  213.07    7.91
   4  -6   5   21.63    1.42
  -4   6  -5   29.23    1.67
  -4   6  -5   22.00    1.25
   4  -6   5   22.65    1.02
  -4   6  -6   30.99    1.92
   4  -6   6   28.58    1.69
  -4   6  -6   30.54    1.52
   4  -6   6   30.45    1.29
   4  -6   7   52.39    2.56
   4  -6   7   52.56    2.08
  -4   6  -7   53.68    2.37
   4  -6   8   27.66    1.69
   4  -6   8   22.71    1.06
   4  -6   9   12.32    1.31
   4  -6   9   11.84    0.65
   4  -6  10    0.48    0.89
   4  -6  10    1.44    1.00
   4  -6  11    9.53    1.29
   4  -6  11   12.99    1.39
   4  -6  12    1.06    1.06
   4  -6  12    0.62    1.08
   4  -6  13    0.35    1.14
   4  -6  13    0.73    1.21
   4  -6  14   12.84    1.66
   4  -6  15    1.10    1.40
  -4   5  17    4.00    1.50
  -4   5  16    0.92    1.33
  -4   5  15    1.48    2.12
  -4   5  15   -0.79    1.15
  -4   5  14   40.61    3.10
  -4   5  14   32.41    2.12
  -4   5  13   29.95    1.58
   4  -5 -13   30.22    1.48
  -4   5  13   31.14    1.96
  -4   5  12  115.13    4.52
   4  -5 -12  112.51    4.47
  -4   5  12  121.04    4.89
  -4   5  11    4.77    0.96
  -4   5  11    5.02    0.67
   4  -5 -11    5.06    0.64
  -4   5  10  105.99    4.20
   4  -5 -10  111.13    4.33
   4  -5 -10  113.36    4.20
  -4   5  10  109.62    4.14
  -4   5  10   97.15    4.45
   4  -5  -9   37.63    1.83
  -4   5   9   38.88    1.67
   4  -5  -9   38.74    1.69
  -4   5   9   40.34    1.98
  -4   5   8    1.12    0.62
  -4   5   8    1.29    0.48
   4  -5  -8    1.71    0.40
  -4   5   8    1.91    0.38
   4  -5  -8    1.64    0.54
  -4   5   7    9.05    0.79
  -4   5   7    7.60    0.54
   4  -5  -7    8.62    0.67
  -4   5   7    7.81    0.60
   4  -5  -7    7.16    0.56
  -4   5   6   36.74    1.66
   4  -5  -6   33.31    1.50
  -4   5   6   32.81    1.42
   4  -5  -6   37.97    1.52
  -4   5   6   33.14    1.48
  -4   5   6   36.43    1.66
   4  -5  -6   35.28    1.73
  -4   5   5   31.08    1.50
  -4   5   5   31.06    1.27
   4  -5  -5   28.77    1.33
   4  -5  -5   34.05    1.39
  -4   5   5   31.06    1.37
   4  -5  -5   32.04    1.58
  -4   5   5   31.47    1.50
  -4   5   4  457.94   16.44
  -4   5   4  429.30   16.22
   4  -5  -4  454.22   16.26
   4  -5  -4  453.78   16.32
  -4   5   4  460.21   16.30
  -4   5   4  448.72   16.42
   4  -5  -4  459.48   16.44
  -4   5   3   88.11    3.18
   4  -5  -3   76.43    2.94
   4  -5  -3   76.54    3.02
  -4   5   3   75.71    3.02
   4  -5  -3   81.41    3.12
   4  -5  -2  132.93    4.98
   4  -5  -2  132.10    5.16
  -4   5   2  132.80    5.18
   4  -5  -2  145.06    5.14
  -4   5   1   75.19    2.79
  -4   5   1   65.53    2.73
  -4   5   0   63.45    2.87
   4  -5   0   63.61    2.58
  -4   5   0   73.19    2.66
  -4   5  -1    3.62    0.81
   4  -5   1    1.98    0.54
   4  -5   1    2.29    0.33
  -4   5  -1    2.54    0.48
   4  -5   1    2.19    0.44
   4  -5   2    0.90    0.64
  -4   5  -2    1.21    0.75
   4  -5   2    1.35    0.31
  -4   5  -2    1.62    0.52
   4  -5   3  634.59   23.61
  -4   5  -3  670.43   23.63
  -4   5  -3  635.00   23.38
  -4   5  -4   79.33    3.41
   4  -5   4   71.83    3.25
  -4   5  -4   78.04    3.08
   4  -5   5    0.64    0.69
  -4   5  -5    0.62    0.98
  -4   5  -5    0.12    0.54
   4  -5   6   16.82    1.17
  -4   5  -6   17.30    1.08
  -4   5  -6   16.51    1.54
   4  -5   7   38.47    2.06
  -4   5  -7   38.66    1.85
   4  -5   8    1.12    0.77
  -4   5  -8    0.73    0.69
   4  -5   9   26.14    1.79
  -4   5  -9   26.64    1.52
   4  -5  10   69.77    3.37
   4  -5  11    0.21    1.00
   4  -5  11    0.64    1.10
   4  -5  12   -0.38    1.04
   4  -5  12    1.35    1.21
   4  -5  13    4.91    1.27
   4  -5  13    3.81    1.35
   4  -5  14    3.06    1.39
   4  -5  15    0.87    1.31
   4  -5  16    4.95    1.64
  -4   4  17    4.27    1.56
  -4   4  16    2.02    1.39
  -4   4  15   -0.04    0.81
  -4   4  15   -0.58    1.14
  -4   4  14   52.31    3.31
  -4   4  14   46.23    2.25
  -4   4  14   46.13    2.58
  -4   4  13   93.63    3.89
  -4   4  13   97.96    4.25
  -4   4  12   69.77    2.93
   4  -4 -12   67.01    2.73
  -4   4  12   70.96    3.25
  -4   4  11    5.27    1.00
  -4   4  11    4.62    0.71
  -4   4  11    6.99    0.62
   4  -4 -11    6.18    0.60
  -4   4  10   27.27    1.42
   4  -4 -10   27.62    1.58
  -4   4  10   30.74    1.33
  -4   4  10   28.21    1.17
   4  -4 -10   30.22    1.33
  -4   4  10   29.45    1.71
  -4   4  10   29.93    1.21
  -4   4   9  238.69    8.74
   4  -4  -9  257.37    8.89
  -4   4   9  229.41    8.56
  -4   4   9  228.29    8.66
   4  -4  -9  236.03    8.68
  -4   4   9  244.35    9.01
  -4   4   8    6.37    0.75
   4  -4  -8    4.97    0.65
  -4   4   8    5.68    0.56
  -4   4   8    5.12    0.52
   4  -4  -8    4.64    0.46
  -4   4   8    5.31    0.40
   4  -4  -7  204.74    7.78
  -4   4   7  205.51    7.72
   4  -4  -7  213.51    7.70
  -4   4   7  211.45    7.66
  -4   4   7  209.93    7.70
   4  -4  -7  210.28    7.97
  -4   4   7  202.14    7.91
  -4   4   6  119.50    4.73
  -4   4   6  122.50    4.64
   4  -4  -6  128.04    4.70
   4  -4  -6  118.34    4.64
  -4   4   6  125.04    4.62
  -4   4   6  123.75    4.64
   4  -4  -6  131.55    4.89
  -4   4   6  126.23    4.83
  -4   4   5  143.11    4.77
  -4   4   5  126.50    4.60
   4  -4  -5  120.52    4.64
   4  -4  -5  129.93    4.64
  -4   4   5  123.02    4.62
  -4   4   5  114.82    4.62
  -4   4   5  112.88    4.75
   4  -4  -5  122.06    4.81
  -4   4   4  969.74   35.22
   4  -4  -4 1040.35   35.12
  -4   4   4 1030.90   35.09
   4  -4  -4  890.16   35.12
  -4   4   4  944.84   35.12
  -4   4   4  938.73   35.10
   4  -4  -4 1066.20   35.26
  -4   4   4  932.33   35.22
   4  -4  -3    1.31    0.42
  -4   4   3    1.17    0.37
   4  -4  -3    1.02    0.52
  -4   4   3    1.25    0.50
  -4   4   3    1.27    0.25
   4  -4  -3    1.67    0.33
   4  -4  -3    1.71    0.31
  -4   4   3    1.87    0.38
   4  -4  -2   86.36    3.25
  -4   4   2   80.18    3.27
   4  -4  -2   80.20    3.08
   4  -4  -2   82.53    3.12
  -4   4   2   84.89    3.16
   4  -4  -2   79.00    3.19
   4  -4  -1   32.60    1.48
  -4   4   1   32.39    1.42
  -4   4  -1   12.05    0.98
  -4   4  -1   11.36    0.71
  -4   4  -2  120.52    4.72
   4  -4   2  119.65    4.64
   4  -4   2  112.72    4.43
  -4   4  -2  116.32    4.47
  -4   4  -3 1529.97   52.87
   4  -4   3 1472.13   52.77
   4  -4   3 1512.93   52.58
  -4   4  -3 1468.82   52.60
   4  -4   3 1379.41   52.50
  -4   4  -4  649.39   22.94
   4  -4   4  596.51   22.79
  -4   4  -4  636.79   22.63
   4  -4   4  610.79   22.56
   4  -4   5  227.10    8.80
  -4   4  -5  237.80    8.99
   4  -4   5  223.98    8.51
  -4   4  -5  233.34    8.60
   4  -4   6  103.08    4.33
  -4   4  -6  104.50    4.56
   4  -4   6  102.10    4.00
  -4   4  -6  102.81    4.08
   4  -4   7  388.59   14.93
  -4   4  -7  401.93   14.65
   4  -4   8    4.18    1.02
  -4   4  -8    5.10    0.71
   4  -4   9   79.50    3.75
  -4   4  -9   79.85    3.37
   4  -4  10  139.94    5.97
   4  -4  11   50.96    2.75
   4  -4  11   57.93    3.06
   4  -4  12    3.33    1.12
   4  -4  12    2.62    1.35
   4  -4  13    6.97    1.31
   4  -4  13    5.85    1.54
   4  -4  14    0.10    1.27
   4  -4  14    1.46    1.44
   4  -4  15   14.74    1.81
   4  -4  15   16.84    1.96
   4  -4  16    1.15    1.48
   4  -4  16    3.04    1.66
  -4   3  17    2.04    1.56
  -4   3  16   21.73    1.52
  -4   3  16   18.67    1.94
  -4   3  15   12.14    1.21
  -4   3  15   10.78    1.48
  -4   3  14    9.62    1.08
  -4   3  14    9.03    1.79
  -4   3  14    7.78    1.25
  -4   3  13  114.55    5.08
  -4   3  13  104.35    4.33
  -4   3  13  103.50    4.64
  -4   3  12   -0.06    1.00
   4  -3 -12    1.15    0.46
  -4   3  11   64.07    2.75
   4  -3 -11   64.86    2.52
  -4   3  11   63.78    2.54
  -4   3  11   64.03    3.02
  -4   3  10   52.50    2.42
   4  -3 -10   60.64    2.29
  -4   3  10   56.93    2.27
  -4   3  10   59.08    2.73
   4  -3  -9   77.08    2.89
  -4   3   9   76.23    2.77
   4  -3  -9   73.19    2.60
  -4   3   9   64.59    2.46
  -4   3   9   75.62    2.60
  -4   3   9   58.08    2.46
  -4   3   9   71.56    2.98
   4  -3  -8   47.56    2.10
  -4   3   8   49.64    2.02
   4  -3  -8   45.86    1.89
  -4   3   8   46.86    1.83
  -4   3   8   48.58    1.91
  -4   3   8   49.33    2.23
  -4   3   7  362.94   12.14
   4  -3  -7  318.98   12.14
  -4   3   7  343.83   12.11
  -4   3   7  331.68   11.97
   4  -3  -7  299.68   12.01
  -4   3   7  331.64   12.03
   4  -3  -7  357.22   12.34
  -4   3   7  322.41   12.26
   4  -3  -6    3.06    0.77
  -4   3   6    2.37    0.48
  -4   3   6    3.68    0.62
   4  -3  -6    3.75    0.56
  -4   3   6    3.06    0.42
  -4   3   6    3.10    0.37
   4  -3  -6    3.08    0.38
  -4   3   5  162.51    6.06
  -4   3   5  163.76    6.00
   4  -3  -5  171.42    6.04
  -4   3   5  161.55    5.99
   4  -3  -5  150.50    5.97
   4  -3  -5  171.23    6.18
  -4   3   4 1255.02   45.96
  -4   3   4 1309.06   45.90
   4  -3  -4 1309.29   45.88
  -4   3   4 1226.50   45.88
   4  -3  -4 1275.15   45.90
   4  -3  -3   13.88    0.75
  -4   3   3   12.41    0.81
   4  -3  -3   12.72    0.67
  -4   3   3   13.70    0.71
   4  -3  -3   12.14    0.64
   4  -3  -3   12.89    0.67
  -4   3   3   13.53    0.64
   4  -3  -2   24.00    1.15
  -4   3   2   29.70    1.33
   4  -3  -2   24.31    1.08
  -4   3   2   24.19    1.12
   4  -3  -2   23.31    1.04
   4  -3  -1   40.13    1.73
  -4   3   1   41.76    1.73
   4  -3  -1   36.93    1.48
  -4   3   1   33.35    1.58
   4  -3  -1   35.85    1.56
   4  -3   0   16.67    1.04
  -4   3   0   18.15    0.85
  -4   3  -1   38.57    1.67
   4  -3   1   39.80    1.58
  -4   3  -1   36.97    1.58
  -4   3  -2  246.60    9.06
  -4   3  -2  242.88    8.85
   4  -3   2  235.80    8.81
   4  -3   2  248.64    8.74
   4  -3   3  274.08   10.32
  -4   3  -3  296.06   10.45
   4  -3   3  285.57   10.10
  -4   3  -3  291.67   10.16
   4  -3   4  153.97    6.49
  -4   3  -4  173.15    6.66
  -4   3  -4  169.58    6.29
   4  -3   4  165.03    6.24
  -4   3  -5 1284.37   45.94
   4  -3   5 1276.85   45.82
   4  -3   5 1232.83   45.48
  -4   3  -5 1270.40   45.54
   4  -3   6  155.45    6.18
  -4   3  -6  150.64    6.33
  -4   3  -6  151.10    5.83
   4  -3   6  150.33    5.75
   4  -3   7    6.16    1.02
   4  -3   7    6.47    0.60
  -4   3  -7    6.00    0.75
   4  -3   8   30.45    2.00
   4  -3   8   31.24    1.48
  -4   3  -8   32.81    1.66
   4  -3   9  161.82    6.35
   4  -3   9  146.58    5.68
   4  -3   9  146.77    5.54
  -4   3  -9  151.46    5.83
   4  -3  10   21.19    1.85
   4  -3  10   18.63    1.08
   4  -3  11   13.05    1.33
   4  -3  11   15.03    1.69
   4  -3  12   25.83    1.85
   4  -3  12   32.28    2.33
   4  -3  13    5.06    1.25
   4  -3  13    9.05    1.69
   4  -3  14   -0.69    1.23
   4  -3  14    2.42    1.66
   4  -3  14    1.35    1.40
   4  -3  15    0.27    1.39
   4  -3  15    1.94    1.54
   4  -3  16    2.60    1.42
   4  -3  16    1.64    1.71
  -4   2  18   25.58    2.31
  -4   2  17   26.00    1.87
  -4   2  17   32.68    2.41
  -4   2  16    2.62    1.06
  -4   2  16    2.41    1.37
  -4   2  15    4.43    1.02
  -4   2  15    5.70    1.37
  -4   2  14  102.10    4.35
  -4   2  14  107.37    4.70
  -4   2  13  120.25    5.00
  -4   2  13  107.62    4.47
  -4   2  13  101.79    4.73
  -4   2  12   17.57    1.48
   4  -2 -12   18.36    0.89
  -4   2  12   19.44    1.29
  -4   2  12   20.02    1.79
  -4   2  11    1.79    0.92
   4  -2 -11    0.79    0.35
  -4   2  11    1.14    0.62
  -4   2  10    7.68    0.96
  -4   2  10    6.85    0.75
   4  -2 -10    6.95    0.46
  -4   2   9   36.39    1.62
   4  -2  -9   32.97    1.39
  -4   2   9   32.81    1.79
  -4   2   8   83.05    3.19
   4  -2  -8   75.66    3.33
  -4   2   8   83.33    3.27
   4  -2  -8   82.56    3.10
  -4   2   8   82.83    3.02
  -4   2   7  116.11    4.48
   4  -2  -7  123.15    4.60
  -4   2   7  121.73    4.54
   4  -2  -7  119.96    4.39
   4  -2  -7  112.49    4.70
  -4   2   7  116.65    4.37
  -4   2   6   75.39    2.60
   4  -2  -6   67.53    2.50
  -4   2   6   60.61    2.50
   4  -2  -6   62.45    2.66
  -4   2   6   62.01    2.58
  -4   2   5  198.75    6.85
   4  -2  -5  184.61    6.87
  -4   2   5  169.27    6.83
   4  -2  -5  187.07    6.76
   4  -2  -5  183.87    6.77
  -4   2   5  185.26    6.79
  -4   2   4 1049.23   36.99
   4  -2  -4  933.08   36.93
  -4   2   4  990.28   36.91
   4  -2  -4 1082.19   36.95
  -4   2   4 1048.65   36.93
   4  -2  -4 1062.79   36.91
  -4   2   4 1013.56   37.01
   4  -2  -3    6.20    0.46
   4  -2  -3    5.87    0.58
  -4   2   3    6.60    0.64
   4  -2  -3    6.37    0.48
  -4   2   3    5.87    0.42
   4  -2  -3    6.20    0.44
  -4   2   3    6.31    0.50
  -4   2   3    6.29    0.54
  -4   2   2  241.13    8.47
   4  -2  -2  212.76    8.45
   4  -2  -2  227.47    8.31
  -4   2   2  228.99    8.31
  -4   2   2  226.54    8.41
   4  -2  -2  230.20    8.39
  -4   2   2  221.71    8.37
   4  -2  -2  235.09    8.37
  -4   2   1   70.36    2.93
   4  -2  -1   69.07    2.89
   4  -2  -1   69.69    2.73
   4  -2  -1   72.73    2.83
  -4   2   1   72.23    2.85
   4  -2  -1   77.29    2.79
  -4   2   0  197.89    7.45
   4  -2   0  198.31    7.39
  -4   2   0  195.08    7.20
  -4   2  -1 2621.01   89.94
   4  -2   1 2642.34   89.80
  -4   2  -1 2432.79   89.80
  -4   2  -2  556.09   21.15
   4  -2   2  602.95   20.92
  -4   2  -2  574.72   20.92
   4  -2   2  565.13   20.77
  -4   2  -3    1.81    1.04
   4  -2   3    3.37    0.75
  -4   2  -3    3.79    0.64
   4  -2   3    2.31    0.50
   4  -2   3    3.83    0.48
  -4   2  -4    6.10    1.19
   4  -2   4    6.10    0.94
  -4   2  -4    5.12    0.69
   4  -2   4    5.62    0.62
   4  -2   5    0.79    0.77
  -4   2  -5    1.66    1.08
   4  -2   5    0.37    0.38
  -4   2  -5    0.75    0.65
   4  -2   6  266.13   10.39
   4  -2   6  264.61    9.91
  -4   2  -6  270.44   10.01
   4  -2   7   81.06    3.71
   4  -2   7   77.54    3.14
  -4   2  -7   74.64    3.21
   4  -2   8  283.97   10.84
   4  -2   8  268.85   10.01
   4  -2   8  275.91   10.18
  -4   2  -8  276.33   10.26
   4  -2   9   55.10    2.89
   4  -2   9   47.11    1.98
   4  -2   9   50.56    2.14
  -4   2  -9   45.17    2.25
   4  -2  10    5.75    1.42
   4  -2  10    4.81    0.65
   4  -2  11    2.29    1.39
   4  -2  11    0.89    0.56
   4  -2  11   -0.19    0.98
   4  -2  12   17.11    1.58
   4  -2  12   20.48    2.16
   4  -2  13   -0.62    1.12
   4  -2  13    2.08    1.50
   4  -2  13   -0.69    1.27
   4  -2  14    3.62    1.35
   4  -2  14    3.23    1.39
   4  -2  14    3.79    1.69
   4  -2  15   11.12    1.69
   4  -2  15   17.49    2.23
   4  -2  15   11.95    1.81
   4  -2  16   25.29    2.12
   4  -2  16   22.84    2.27
  -4   1  18   37.14    2.31
  -4   1  18   41.49    2.85
  -4   1  17    0.48    1.14
  -4   1  17    2.93    1.50
  -4   1  16  196.17    7.72
  -4   1  16  190.98    8.03
  -4   1  15  116.21    4.98
  -4   1  15  124.54    5.37
  -4   1  14    6.70    1.29
  -4   1  14    5.64    1.02
  -4   1  13    0.08    1.08
  -4   1  13    0.46    0.87
  -4   1  13    1.56    1.10
  -4   1  12    1.04    0.92
  -4   1  12    2.71    0.81
  -4   1  12    2.68    1.12
   4  -1 -11  176.18    6.66
  -4   1  11  192.82    7.24
  -4   1  11  198.71    7.06
   4  -1 -10    0.46    0.25
  -4   1  10    0.40    0.58
  -4   1   9   37.51    1.64
   4  -1  -9   40.53    1.54
  -4   1   9   37.45    1.81
  -4   1   8   33.66    1.42
   4  -1  -8   34.53    1.66
  -4   1   8   30.08    1.56
   4  -1  -8   34.32    1.35
  -4   1   7    9.89    0.60
  -4   1   7    9.62    0.81
   4  -1  -7    8.97    0.85
  -4   1   7   10.18    0.69
   4  -1  -7   10.45    0.48
   4  -1  -7    9.30    0.50
  -4   1   7    9.12    0.52
  -4   1   6 1185.14   40.59
   4  -1  -6 1173.38   40.72
  -4   1   6 1148.53   40.69
   4  -1  -6 1128.19   40.55
   4  -1  -6 1101.05   40.55
   4  -1  -6 1107.75   40.80
  -4   1   6 1117.99   40.57
  -4   1   6 1037.12   40.76
  -4   1   5  224.02    7.60
  -4   1   5  198.25    7.60
   4  -1  -5  198.87    7.62
   4  -1  -5  206.87    7.54
   4  -1  -5  201.33    7.70
  -4   1   5  202.25    7.56
  -4   1   5  204.31    7.70
   4  -1  -4 2777.04   94.40
  -4   1   4 2640.53   94.44
  -4   1   4 2414.64   94.42
   4  -1  -4 2702.83   94.46
   4  -1  -4 2608.58   94.42
   4  -1  -4 2640.12   94.52
  -4   1   4 2569.72   94.48
  -4   1   4 2662.26   94.46
  -4   1   3  972.68   33.91
   4  -1  -3  837.85   33.87
   4  -1  -3  934.71   33.83
   4  -1  -3  925.82   33.87
  -4   1   3  946.66   33.89
   4  -1  -3  955.06   33.87
  -4   1   3 1008.37   33.87
   4  -1  -2 1326.46   49.50
  -4   1   2 1310.78   49.54
   4  -1  -2 1391.32   49.50
   4  -1  -2 1365.20   49.42
  -4   1   2 1431.76   49.52
  -4   1   2 1400.46   49.42
   4  -1  -1  165.23    6.58
  -4   1   1  182.60    6.66
  -4   1   1  156.33    6.41
   4  -1  -1  183.07    6.54
   4  -1  -1  183.86    6.45
  -4   1   1  194.81    6.58
   4  -1   0  286.80   10.03
  -4   1   0  290.27   10.35
   4  -1   0  256.18   10.24
  -4   1   0  267.75   10.01
  -4   1  -1    2.02    0.85
   4  -1   1    2.79    0.64
   4  -1   1    2.96    0.35
   4  -1   1    2.33    0.42
  -4   1  -1    2.96    0.60
   4  -1   2  550.10   22.75
  -4   1  -2  597.89   22.77
  -4   1  -3 2085.27   78.16
   4  -1   3 2143.29   77.85
  -4   1  -3 2222.20   77.87
   4  -1   4  816.33   30.24
  -4   1  -4  804.46   30.27
   4  -1   4  829.09   29.87
  -4   1  -4  827.38   29.87
  -4   1  -5    7.74    1.35
   4  -1   5    6.97    1.10
  -4   1  -5    8.68    0.85
   4  -1   5    7.95    0.71
   4  -1   6   13.18    1.39
   4  -1   6   13.14    0.90
   4  -1   6   12.30    0.69
  -4   1  -6   11.62    0.94
   4  -1   7   49.65    2.71
   4  -1   7   46.94    2.06
   4  -1   7   44.38    1.87
  -4   1  -7   44.32    2.12
   4  -1   8    6.87    1.35
   4  -1   8    6.76    0.60
  -4   1  -8    6.06    0.81
   4  -1   8    5.93    0.73
   4  -1   9   17.82    1.92
   4  -1   9   18.84    1.15
  -4   1  -9   19.71    1.29
   4  -1  10   35.68    2.48
   4  -1  10   30.08    1.58
   4  -1  11    1.92    0.65
   4  -1  11   -0.73    1.56
   4  -1  11    0.50    0.92
   4  -1  12    2.10    1.08
   4  -1  12    0.77    1.62
   4  -1  12    1.98    1.15
   4  -1  13    1.33    1.06
   4  -1  13    0.40    1.71
   4  -1  13   -0.25    1.14
   4  -1  14    1.67    1.40
   4  -1  14    1.96    1.81
   4  -1  14    0.35    1.33
   4  -1  15    8.41    1.48
   4  -1  15   10.78    2.21
   4  -1  15    7.53    1.69
   4  -1  16    7.81    1.79
  -4   0  19    6.70    1.52
  -4   0  18   21.19    1.85
  -4   0  18   23.29    2.27
  -4   0  17    2.44    1.19
  -4   0  17    0.92    1.42
  -4   0  16   65.11    3.14
  -4   0  16   60.97    3.41
  -4   0  15   33.43    2.02
  -4   0  15   32.20    2.27
  -4   0  14    2.44    0.92
  -4   0  13    1.87    0.89
  -4   0  12    0.96    0.79
  -4   0  12    0.92    0.90
  -4   0  11   43.13    1.81
  -4   0  11   43.44    2.14
  -4   0  11   48.27    2.17
   4   0 -11   43.51    1.66
  -4   0  10  115.07    4.31
  -4   0  10  125.96    4.64
  -4   0  10  127.04    4.60
   4   0 -10  111.78    4.21
  -4   0  10  108.97    4.75
  -4   0   9   38.90    1.50
  -4   0   9   35.76    1.71
  -4   0   9   32.47    1.73
   4   0  -9   36.53    1.42
  -4   0   9   38.40    1.94
  -4   0   8   73.48    2.71
  -4   0   8   72.56    2.98
   4   0  -8   72.35    2.68
   4   0  -8   70.52    2.69
  -4   0   8   70.25    3.10
  -4   0   7  158.47    5.87
   4   0  -7  164.34    6.20
   4   0  -7  165.15    6.14
  -4   0   7  164.55    6.08
   4   0  -7  148.54    5.87
   4   0  -7  163.84    5.85
  -4   0   7  162.86    5.89
  -4   0   7  161.18    6.20
  -4   0   6  130.85    4.91
   4   0  -6  127.97    5.08
  -4   0   6  138.26    5.06
   4   0  -6  128.50    4.93
  -4   0   6  131.49    4.95
  -4   0   6  140.26    5.16
   4   0  -6  138.84    5.18
   4   0  -5   97.08    3.50
   4   0  -5   89.53    3.29
  -4   0   5   89.82    3.35
   4   0  -5   85.24    3.39
  -4   0   5   87.72    3.41
  -4   0   5   82.68    3.50
   4   0  -5   88.51    3.54
   4   0  -4  557.19   20.96
  -4   0   4  589.38   21.02
   4   0  -4  601.87   21.05
  -4   0   4  545.83   21.04
  -4   0   4  608.71   21.05
   4   0  -4  589.56   21.07
  -4   0   3   48.48    2.00
   4   0  -3   50.94    2.04
  -4   0   3   51.08    2.12
  -4   0   3   54.39    2.12
   4   0  -3   51.89    2.06
  -4   0   3   50.04    2.02
   4   0  -3   49.38    2.10
   4   0  -2  247.81    8.99
  -4   0   2  239.46    8.97
  -4   0   2  260.63    9.18
   4   0  -2  245.42    9.08
   4   0  -2  235.15    8.99
  -4   0   2  247.15    8.97
   4   0  -2  251.68    9.10
  -4   0   2  250.00    9.10
   4   0  -1   82.31    3.12
  -4   0   1   81.54    3.12
  -4   0   1   81.18    3.43
   4   0  -1   78.81    3.35
  -4   0   1   82.31    3.29
   4   0  -1   83.43    3.27
   4   0  -1   84.99    3.12
   4   0   0   81.28    3.12
   4   0   0   86.80    3.46
  -4   0   0   82.33    3.52
  -4   0   0   83.20    3.10
   4   0   1 1190.64   42.38
  -4   0  -1 1188.06   42.84
   4   0   1 1138.76   42.80
   4   0   1 1106.31   42.59
  -4   0  -1 1184.97   42.59
   4   0   1 1195.92   42.36
   4   0   2  743.66   27.18
   4   0   2  786.23   26.89
   4   0   2  707.69   26.62
  -4   0  -2  790.02   26.89
   4   0   3   49.56    2.19
  -4   0  -3   49.42    2.23
  -4   0  -4   45.04    2.50
   4   0   4   44.30    2.00
  -4   0  -4   42.76    2.02
   4   0   5   36.14    2.21
   4   0   5   35.70    1.71
   4   0   5   33.51    1.50
  -4   0  -5   37.13    1.75
   4   0   6  135.36    5.56
   4   0   6  120.36    4.68
   4   0   6  131.08    4.91
  -4   0  -6  120.40    4.91
   4   0   7    0.21    1.17
  -4   0  -7    1.37    0.73
   4   0   7    0.37    0.60
   4   0   8    4.85    1.42
  -4   0  -8    3.08    0.87
   4   0   8    3.29    0.73
   4   0   9   -1.89    1.52
   4   0   9    0.25    0.69
   4   0  10   46.73    3.04
   4   0  10   39.17    1.94
   4   0  11    1.46    1.62
   4   0  11   -0.23    0.89
   4   0  11    1.14    0.98
   4   0  12    3.95    1.79
   4   0  12    3.89    1.08
   4   0  12    2.94    1.06
   4   0  13    0.89    1.87
   4   0  13    2.37    1.08
   4   0  13    1.83    1.19
   4   0  14   13.80    2.39
   4   0  14   13.38    1.75
   4   0  15    1.44    2.14
   4   0  15    1.46    1.35
  -4  -1  18   25.94    2.02
  -4  -1  18   25.85    2.37
  -4  -1  17   -0.44    1.15
  -4  -1  17   -0.10    1.48
  -4  -1  16    1.83    1.15
  -4  -1  15    0.33    0.96
  -4  -1  14   42.67    2.29
  -4  -1  13    0.46    0.89
  -4  -1  13    0.15    1.00
  -4  -1  12    1.29    0.75
  -4  -1  12    1.14    0.94
  -4  -1  11   25.83    1.50
  -4  -1  11   25.02    1.21
  -4  -1  11   22.21    1.62
  -4  -1  10  295.77   10.30
  -4  -1  10  276.45   10.20
  -4  -1  10  294.73   10.62
   4   1 -10  279.41   10.14
  -4  -1  10  281.01   10.74
  -4  -1   9   37.13    1.42
  -4  -1   9   31.74    1.35
  -4  -1   9   38.99    1.77
   4   1  -9   37.28    1.35
   4   1  -9   34.76    1.40
  -4  -1   9   36.74    1.91
  -4  -1   8   82.03    3.23
   4   1  -8   81.47    2.91
   4   1  -8   71.19    2.98
  -4  -1   8   75.08    3.31
   4   1  -7   47.88    2.27
   4   1  -7   52.02    2.08
  -4  -1   7   55.24    2.35
   4   1  -6  500.91   18.13
  -4  -1   6  496.62   17.98
  -4  -1   6  497.83   18.15
   4   1  -6  487.32   17.99
  -4  -1   5  173.71    6.64
   4   1  -5  179.18    6.45
   4   1  -5  179.16    6.70
  -4  -1   5  183.89    6.52
  -4  -1   5  170.61    6.62
  -4  -1   5  171.94    6.68
   4   1  -5  174.71    6.64
  -4  -1   4   28.31    1.29
   4   1  -4   30.91    1.37
  -4  -1   4   28.10    1.35
   4   1  -4   27.64    1.23
  -4  -1   4   28.62    1.39
   4   1  -4   29.39    1.37
  -4  -1   4   29.89    1.35
   4   1  -4   31.62    1.39
  -4  -1   3  222.27    8.04
   4   1  -3  214.71    8.06
  -4  -1   3  227.27    8.20
   4   1  -3  217.29    8.10
   4   1  -3  212.05    8.06
  -4  -1   3  212.42    8.04
  -4  -1   3  231.59    8.16
   4   1  -3  219.86    8.16
  -4  -1   2   16.53    0.81
   4   1  -2   17.59    0.87
  -4  -1   2   19.55    1.21
   4   1  -2   18.61    1.04
   4   1  -2   18.26    0.85
  -4  -1   2   15.72    0.79
  -4  -1   2   16.74    1.02
   4   1  -2   17.38    0.98
   4   1  -1   11.97    0.65
  -4  -1   1   13.16    1.12
  -4  -1   1   12.36    0.62
   4   1  -1   11.59    0.96
   4   1  -1   11.95    0.60
   4   1  -1   10.01    0.81
  -4  -1   1   12.24    0.89
   4   1   0  131.31    4.91
  -4  -1   0  136.59    5.37
   4   1   0  128.23    5.33
  -4  -1   0  133.35    4.83
   4   1   0  132.01    4.85
  -4  -1  -1  103.37    4.37
   4   1   1  104.41    3.77
   4   1   1   94.84    4.29
   4   1   1   97.83    4.02
  -4  -1  -1   96.15    4.00
  -4  -1  -2   45.69    2.52
   4   1   2   46.54    2.48
  -4  -1  -2   46.69    2.08
   4   1   2   45.98    2.08
   4   1   2   44.34    1.73
   4   1   3  328.01   13.70
   4   1   3  349.58   13.11
   4   1   3  357.14   13.36
   4   1   3  379.20   13.05
  -4  -1  -3  343.40   13.32
   4   1   4   27.08    1.27
   4   1   4   29.37    1.54
  -4  -1  -4   27.46    1.52
   4   1   5  375.58   15.07
   4   1   5  400.33   14.51
  -4  -1  -5  387.92   14.47
   4   1   6    6.41    1.33
  -4  -1  -6    3.96    0.81
   4   1   6    5.91    0.75
   4   1   7  384.44   14.51
   4   1   7  361.55   13.70
   4   1   8  104.35    4.87
   4   1   8   91.46    3.91
   4   1   9   25.40    1.54
   4   1   9   25.79    1.54
   4   1   9   22.48    2.33
   4   1  10   58.60    3.60
   4   1  10   55.68    2.71
   4   1  10   53.27    2.52
   4   1  11   -0.79    0.90
   4   1  11    1.33    1.87
   4   1  11   -0.64    0.98
   4   1  12   -0.25    0.96
   4   1  12    2.62    1.98
   4   1  12    0.77    1.10
   4   1  13    4.18    2.04
   4   1  13    6.18    1.33
   4   1  14   13.13    2.46
   4   1  15    1.21    2.16
  -4  -2  18   20.40    1.92
  -4  -2  17   80.35    3.83
  -4  -2  16   51.85    2.77
  -4  -2  16   50.73    3.04
  -4  -2  15   20.80    1.67
  -4  -2  15   20.94    1.92
  -4  -2  14    8.41    1.19
  -4  -2  14    9.72    1.40
  -4  -2  13   12.45    1.29
  -4  -2  13   13.65    1.52
  -4  -2  12   91.55    4.00
  -4  -2  12   94.32    4.18
  -4  -2  11   35.41    1.87
   4   2 -11   33.70    1.35
  -4  -2  11   35.35    2.02
  -4  -2  10    5.16    0.79
  -4  -2  10    2.83    0.90
   4   2 -10    4.45    0.44
  -4  -2   9    7.81    0.92
   4   2  -9    6.89    0.35
   4   2  -9    8.31    0.38
   4   2  -9    7.49    0.56
  -4  -2   8    0.65    0.60
   4   2  -8    0.40    0.38
  -4  -2   7  376.70   14.53
   4   2  -7  398.45   14.47
  -4  -2   7  412.71   14.65
   4   2  -6   47.65    2.12
  -4  -2   6   47.58    2.06
  -4  -2   6   49.33    2.12
   4   2  -6   45.36    2.02
   4   2  -5  132.14    5.16
  -4  -2   5  137.30    5.14
   4   2  -5  136.61    4.95
  -4  -2   5  137.95    5.16
  -4  -2   5  129.85    5.16
   4   2  -5  130.87    5.18
  -4  -2   4  214.65    7.78
   4   2  -4  215.88    7.79
   4   2  -4  207.22    7.76
   4   2  -4  204.22    7.74
   4   2  -4  202.99    7.87
  -4  -2   4  213.11    7.83
  -4  -2   4  205.41    7.76
  -4  -2   3   33.35    1.40
   4   2  -3   31.35    1.44
   4   2  -3   31.95    1.56
   4   2  -3   33.80    1.40
  -4  -2   3   29.56    1.52
   4   2  -3   32.26    1.56
  -4  -2   3   30.87    1.35
  -4  -2   2   86.45    3.23
   4   2  -2   83.57    3.25
   4   2  -2   87.66    3.54
  -4  -2   2   84.37    3.41
   4   2  -2   84.03    3.19
   4   2  -2   80.62    3.45
  -4  -2   2   84.93    3.18
   4   2  -1   35.95    1.52
  -4  -2   1   35.59    1.48
   4   2  -1   38.55    1.98
  -4  -2   1   31.39    1.71
   4   2  -1   37.24    1.77
   4   2  -1   38.26    1.44
   4   2   0    3.89    0.42
   4   2   0    2.77    0.96
   4   2   0    2.62    0.44
   4   2   0    3.37    0.27
   4   2   1   82.60    3.16
   4   2   1   81.22    3.77
  -4  -2  -1   85.37    3.45
   4   2   1   85.36    3.48
   4   2   2   19.21    1.60
   4   2   2   19.50    0.89
   4   2   2   20.05    0.98
  -4  -2  -2   20.38    1.23
   4   2   2   18.26    0.79
   4   2   2   20.79    1.25
   4   2   3    4.27    0.40
   4   2   3    3.93    1.12
   4   2   3    3.31    0.48
   4   2   3    3.46    0.31
  -4  -2  -3    3.39    0.75
   4   2   3    4.25    0.69
  -4  -2  -4  159.36    6.14
   4   2   4  155.37    6.20
   4   2   5   15.72    1.12
   4   2   6   19.32    1.92
   4   2   6   17.21    1.25
   4   2   7  759.56   28.83
   4   2   7  841.06   29.87
   4   2   7  819.97   29.02
   4   2   8   -0.13    1.52
   4   2   8    0.62    0.71
   4   2   8    1.52    0.85
   4   2   9  228.89    8.62
   4   2   9  209.90    8.56
   4   2  10   54.25    3.58
   4   2  10   48.06    2.37
   4   2  10   52.37    2.44
   4   2  10   48.56    2.46
   4   2  11    7.87    2.17
   4   2  11    6.85    1.00
   4   2  11    5.50    1.12
   4   2  12   -0.67    2.16
   4   2  12    0.65    1.04
   4   2  13   -0.52    2.16
   4   2  14    5.10    2.46
  -4  -3  18   62.39    3.31
  -4  -3  17   34.89    2.27
  -4  -3  17   31.20    2.48
  -4  -3  16    3.46    1.23
  -4  -3  16    3.02    1.37
  -4  -3  15  123.27    5.16
  -4  -3  15  115.17    5.33
  -4  -3  14    0.08    0.90
  -4  -3  14    1.91    1.21
  -4  -3  13   45.61    2.41
  -4  -3  13   45.27    2.52
  -4  -3  12   34.14    1.92
  -4  -3  12   31.47    2.06
  -4  -3  11    8.93    1.17
   4   3 -11    8.78    0.65
  -4  -3  10   64.69    2.94
   4   3 -10   60.76    2.52
  -4  -3   9   10.35    1.02
  -4  -3   9    9.93    0.89
   4   3  -9    9.31    0.44
   4   3  -9    9.99    0.75
  -4  -3   8   21.02    1.21
   4   3  -8   19.21    0.81
   4   3  -8   17.96    1.08
  -4  -3   8   19.88    1.27
  -4  -3   7   24.44    1.33
   4   3  -7   24.37    1.02
  -4  -3   7   27.58    1.42
   4   3  -7   24.69    1.29
   4   3  -6   93.90    3.54
  -4  -3   6   85.95    3.45
   4   3  -6   83.12    3.23
  -4  -3   6   88.97    3.50
   4   3  -6   85.78    3.50
   4   3  -5  129.16    4.79
   4   3  -5  130.70    4.95
  -4  -3   5  125.10    4.89
   4   3  -5  128.29    4.73
   4   3  -5  131.81    5.00
  -4  -3   5  119.94    4.91
   4   3  -4   64.11    2.73
  -4  -3   4   65.24    2.64
   4   3  -4   67.92    2.69
   4   3  -4   64.84    2.52
  -4  -3   4   63.34    2.60
  -4  -3   4   65.63    2.77
   4   3  -4   65.90    2.77
   4   3  -3   19.11    1.23
  -4  -3   3   20.50    0.96
   4   3  -3   20.52    1.06
   4   3  -3   18.30    0.92
  -4  -3   3   18.98    0.92
  -4  -3   3   21.75    1.21
   4   3  -3   18.42    1.17
   4   3  -2   26.14    1.54
  -4  -3   2   24.06    1.12
   4   3  -2   25.42    1.19
   4   3  -2   23.58    1.12
  -4  -3   2   24.96    1.37
   4   3  -2   25.73    1.40
  -4  -3   2   24.69    1.02
   4   3  -1   37.82    1.60
   4   3  -1   38.99    2.06
  -4  -3   1   38.70    1.54
   4   3  -1   35.30    1.58
   4   3  -1   37.30    1.85
  -4  -3   0    2.27    0.33
   4   3   0    1.98    0.40
   4   3   0    1.98    0.92
   4   3   0    1.98    0.42
   4   3   1   75.06    2.93
   4   3   1   80.02    3.68
  -4  -3  -1   75.85    3.21
   4   3   1   79.52    3.29
   4   3   2  367.58   13.51
   4   3   2  354.55   12.63
   4   3   2  339.80   12.55
   4   3   2  361.23   13.03
   4   3   3    1.85    0.33
   4   3   3    2.56    1.21
   4   3   3    1.58    0.31
   4   3   3    2.85    0.71
   4   3   3    1.71    0.23
   4   3   4    0.69    0.35
   4   3   4   -0.87    1.12
   4   3   4    0.42    0.35
   4   3   4    0.81    0.67
   4   3   5    0.19    0.46
   4   3   5   -0.06    0.73
   4   3   6   38.92    1.81
   4   3   6   40.67    2.14
   4   3   7    5.31    1.75
   4   3   7    5.49    0.77
   4   3   7    5.93    1.04
   4   3   8   10.70    1.96
   4   3   8    7.78    0.92
   4   3   8    8.29    1.10
   4   3   9  177.85    7.68
   4   3   9  176.21    6.56
   4   3  10    7.99    2.10
   4   3  10   10.12    1.15
   4   3  10    8.66    1.12
   4   3  11    4.02    2.14
   4   3  12    0.17    2.23
   4   3  13    8.33    2.58
   4   3  14    3.16    2.60
  -4  -4  17   15.94    1.69
  -4  -4  17   15.49    1.92
  -4  -4  16    2.08    1.15
  -4  -4  16    0.81    1.37
  -4  -4  15    0.08    1.06
  -4  -4  15    0.85    1.29
  -4  -4  14    1.06    1.00
  -4  -4  14    0.44    1.15
  -4  -4  13   12.01    1.42
  -4  -4  12   31.45    2.04
  -4  -4  11  185.70    7.45
  -4  -4  11  176.23    7.54
   4   4 -11  199.00    7.18
  -4  -4  10    3.81    0.89
  -4  -4  10    4.21    0.94
   4   4 -10    3.56    0.65
  -4  -4   9   19.75    1.29
   4   4  -9   19.96    0.83
   4   4  -9   18.57    1.15
  -4  -4   9   19.98    1.39
  -4  -4   8   81.56    3.35
   4   4  -8   77.87    2.96
  -4  -4   8   77.60    3.39
   4   4  -8   82.76    3.31
  -4  -4   7   38.47    1.69
   4   4  -7   32.64    1.37
  -4  -4   7   33.64    1.69
   4   4  -7   32.45    1.67
   4   4  -6   31.31    1.31
   4   4  -6   30.66    1.19
  -4  -4   6   31.02    1.48
   4   4  -6   30.08    1.27
  -4  -4   6   29.87    1.50
   4   4  -6   28.43    1.56
   4   4  -5   34.57    1.56
   4   4  -5   30.72    1.60
  -4  -4   5   36.09    1.56
   4   4  -5   32.70    1.37
  -4  -4   5   29.62    1.54
   4   4  -5   32.85    1.67
   4   4  -4   49.54    2.29
   4   4  -4   48.27    2.14
  -4  -4   4   47.52    2.08
   4   4  -4   49.35    1.98
  -4  -4   4   51.06    2.06
   4   4  -4   52.44    2.31
   4   4  -3  125.16    4.81
  -4  -4   3  113.70    4.41
   4   4  -3  119.04    4.48
   4   4  -3  112.88    4.37
  -4  -4   3  115.47    4.35
   4   4  -3  117.55    4.70
  -4  -4   2    2.04    0.23
   4   4  -2    1.94    0.48
  -4  -4   2    2.06    0.33
   4   4  -2    2.42    0.87
   4   4  -2    2.62    0.44
   4   4  -2    1.94    0.60
   4   4  -1   25.71    1.75
   4   4  -1   27.71    1.25
  -4  -4   1   26.44    1.15
   4   4  -1   26.06    1.21
   4   4  -1   25.42    1.50
  -4  -4   0    4.41    0.38
   4   4   0    4.68    1.08
   4   4   0    3.68    0.46
   4   4   1    2.00    0.38
   4   4   1    2.25    1.08
   4   4   1    1.73    0.64
   4   4   2  332.09   12.20
   4   4   2  352.08   13.20
   4   4   2  339.55   12.66
   4   4   3   34.49    1.42
   4   4   3   39.22    2.50
   4   4   3   33.22    1.29
   4   4   3   31.83    1.87
   4   4   3   35.41    1.33
   4   4   4   12.61    1.71
   4   4   4   10.43    0.64
   4   4   4   11.14    1.14
   4   4   4   10.82    0.52
   4   4   4   10.22    0.62
   4   4   5    4.56    0.48
   4   4   5    4.93    1.60
   4   4   5    5.81    0.56
   4   4   5    5.54    1.00
   4   4   6    3.10    0.64
   4   4   6    2.75    0.96
   4   4   7   57.10    3.89
   4   4   7   65.76    3.08
   4   4   7   64.36    2.69
   4   4   8    4.27    1.94
   4   4   8    4.27    1.06
   4   4   9   23.48    2.68
   4   4   9   21.04    1.64
   4   4  10    7.35    2.21
   4   4  10   10.16    1.27
   4   4  11    8.72    2.52
   4   4  12    1.19    2.46
   4   4  13   -1.85    2.58
  -4  -5  17    6.56    1.46
  -4  -5  17    3.73    1.66
  -4  -5  16    1.40    1.23
  -4  -5  16   -0.62    1.39
  -4  -5  15   11.68    1.46
  -4  -5  15   14.72    1.71
  -4  -5  14   20.88    1.87
  -4  -5  13    0.90    0.96
  -4  -5  13   -0.65    1.14
  -4  -5  12    4.39    1.00
  -4  -5  12    2.02    1.10
  -4  -5  11   28.25    1.79
   4   5 -11   31.64    1.62
  -4  -5  11   30.02    1.92
  -4  -5  10    6.87    1.00
  -4  -5  10    7.93    1.06
   4   5 -10    6.29    0.87
  -4  -5   9   97.19    4.08
   4   5  -9   98.19    4.02
  -4  -5   9   97.10    4.16
  -4  -5   8  234.05    8.70
   4   5  -8  225.54    8.31
  -4  -5   8  225.56    8.72
   4   5  -8  230.91    8.70
   4   5  -7  253.97    9.45
   4   5  -7  253.62    9.41
  -4  -5   7  268.00    9.78
   4   5  -7  270.27    9.49
  -4  -5   7  268.17    9.80
   4   5  -7  268.38    9.87
   4   5  -6    0.46    0.31
  -4  -5   6    0.89    0.56
  -4  -5   6    0.12    0.52
   4   5  -6    1.08    0.52
   4   5  -6   -0.06    0.37
   4   5  -6    0.44    0.67
  -4  -5   5    3.58    0.58
   4   5  -5    2.56    0.67
  -4  -5   5    3.96    0.56
   4   5  -5    3.48    0.42
   4   5  -5    3.54    0.71
  -4  -5   4    1.46    0.42
   4   5  -4    0.89    0.60
   4   5  -4    1.75    0.79
  -4  -5   4    1.91    0.42
   4   5  -4    1.02    0.42
   4   5  -4    1.14    0.64
   4   5  -3   82.49    3.46
  -4  -5   3   89.07    3.41
   4   5  -3   97.06    3.93
   4   5  -3   84.91    3.39
  -4  -5   3   89.26    3.33
   4   5  -3   87.05    3.73
  -4  -5   2   27.12    1.25
   4   5  -2   29.08    1.87
   4   5  -2   28.48    1.35
  -4  -5   2   27.79    1.08
   4   5  -2   27.00    1.62
   4   5  -1   41.21    2.33
   4   5  -1   36.57    1.60
  -4  -5   1   37.63    1.54
   4   5  -1   31.95    1.94
   4   5   0   21.94    1.08
  -4  -5   0   21.29    0.98
   4   5   0   22.52    1.81
   4   5   1   10.05    0.65
   4   5   1   11.28    1.52
   4   5   1   11.05    1.08
   4   5   2    1.12    1.37
   4   5   2    0.98    0.38
   4   5   2    1.39    0.77
   4   5   3   72.13    2.79
   4   5   3   76.54    4.00
   4   5   3   73.40    3.37
   4   5   4  218.71    7.87
   4   5   4  229.24    8.53
   4   5   4  210.41    7.78
   4   5   5  119.17    5.62
   4   5   5  104.85    4.70
   4   5   6    3.81    1.81
   4   5   6    3.85    1.10
   4   5   7   16.94    1.56
   4   5   8    9.80    2.35
   4   5   8    7.76    1.29
   4   5   9   25.02    2.87
   4   5   9   17.88    1.66
   4   5  10    4.43    2.39
   4   5  11    4.06    2.48
   4   5  12    3.18    2.81
  -4  -6  17   47.85    3.10
  -4  -6  16    1.96    1.56
  -4  -6  15   -0.87    1.33
  -4  -6  14    5.02    1.17
  -4  -6  14    5.27    1.35
  -4  -6  13    4.91    1.14
  -4  -6  13    2.64    1.25
  -4  -6  12    1.92    0.96
  -4  -6  12    1.44    1.10
  -4  -6  11  108.35    4.47
  -4  -6  11  104.64    4.56
   4   6 -11  100.71    4.29
  -4  -6  10  114.80    4.75
  -4  -6  10  119.65    4.87
   4   6 -10  109.57    4.66
  -4  -6   9   20.32    1.39
   4   6  -9   20.50    1.40
  -4  -6   9   21.46    1.52
  -4  -6   8    2.19    0.77
  -4  -6   8    3.16    0.90
   4   6  -8    2.89    0.87
  -4  -6   7    2.79    0.77
   4   6  -7    4.02    0.65
  -4  -6   7    4.10    0.73
   4   6  -7    3.64    0.46
   4   6  -7    3.46    0.89
   4   6  -6   80.35    3.21
  -4  -6   6   85.14    3.46
   4   6  -6   90.96    3.56
   4   6  -6   83.62    3.25
   4   6  -6   83.57    3.66
  -4  -6   6   86.09    3.45
   4   6  -5  184.49    6.87
  -4  -6   5  178.12    6.62
   4   6  -5  167.88    6.47
   4   6  -5  174.58    6.91
  -4  -6   5  172.71    6.56
  -4  -6   4   77.79    3.12
   4   6  -4   74.98    3.18
   4   6  -4   83.85    3.58
   4   6  -4   75.50    3.43
  -4  -6   4   76.23    3.02
  -4  -6   3   36.01    1.62
   4   6  -3   38.99    1.75
   4   6  -3   42.53    2.29
   4   6  -3   36.66    2.00
  -4  -6   3   35.22    1.48
  -4  -6   2    7.27    0.56
   4   6  -2    5.93    0.67
   4   6  -2    6.93    1.23
   4   6  -2    6.39    0.94
   4   6  -1   11.95    0.83
   4   6  -1   14.51    1.60
  -4  -6   1   12.51    0.71
   4   6   0   24.44    2.00
  -4  -6   0   21.44    0.98
   4   6   0   19.75    1.08
   4   6   1   68.26    3.71
   4   6   1   67.46    2.69
   4   6   1   70.23    3.27
   4   6   2  310.09   11.55
   4   6   2  274.83   10.26
   4   6   2  289.80   10.87
   4   6   3  119.38    5.77
   4   6   3  119.69    5.12
   4   6   4   18.90    2.25
   4   6   4   14.47    1.50
   4   6   5   24.67    2.66
   4   6   5   23.63    1.79
   4   6   6   20.55    2.58
   4   6   6   19.88    1.69
   4   6   7   -0.56    1.10
   4   6   8    6.02    1.37
   4   6   9    2.33    2.39
   4   6   9    1.56    1.23
   4   6  10    2.48    2.48
   4   6  11   70.40    5.04
  -4  -7  16    4.39    1.42
  -4  -7  16    0.83    1.42
  -4  -7  15    8.37    1.40
  -4  -7  15    6.12    1.66
  -4  -7  14    3.43    1.17
  -4  -7  14    0.90    1.39
  -4  -7  13   11.93    1.33
  -4  -7  13    8.39    1.46
  -4  -7  12   15.05    1.44
  -4  -7  12   15.13    1.54
  -4  -7  11    3.81    1.02
  -4  -7  11    3.46    1.10
   4   7 -11    2.21    0.92
  -4  -7  10    6.20    1.02
  -4  -7  10    7.31    1.17
   4   7 -10    7.08    1.04
  -4  -7   9  413.23   15.38
   4   7  -9  414.77   15.45
  -4  -7   9  407.63   15.42
  -4  -7   8  119.04    4.83
  -4  -7   8  122.31    4.87
   4   7  -8  113.65    4.93
  -4  -7   7   -0.13    0.73
  -4  -7   7   -0.35    0.69
   4   7  -7    0.21    0.75
   4   7  -7    0.02    0.44
   4   7  -7    0.69    0.92
  -4  -7   6    3.31    0.75
   4   7  -6    3.23    0.96
  -4  -7   6    3.50    0.73
   4   7  -6    2.50    0.94
  -4  -7   5  168.84    6.47
   4   7  -5  172.96    6.83
   4   7  -5  166.26    6.81
  -4  -7   5  168.27    6.39
   4   7  -4    8.85    1.35
  -4  -7   4    8.51    0.75
   4   7  -4    8.04    1.10
  -4  -7   4   10.16    0.69
  -4  -7   3   70.98    2.87
   4   7  -3   70.52    2.98
   4   7  -3   79.00    3.66
   4   7  -3   69.42    3.33
  -4  -7   3   71.40    2.71
  -4  -7   2   48.44    2.04
   4   7  -2   48.44    2.16
   4   7  -2   53.70    2.94
   4   7  -2   53.31    2.64
   4   7  -1  224.54    8.53
   4   7  -1  235.18    9.49
  -4  -7   1  232.03    8.45
   4   7   0  124.73    5.79
   4   7   1    1.39    1.66
   4   7   1    0.54    0.96
   4   7   2  128.60    6.18
   4   7   2  129.08    5.52
   4   7   3   11.86    2.02
   4   7   3   11.59    1.37
   4   7   4  202.54    8.99
   4   7   4  200.77    8.14
   4   7   5    1.35    1.94
   4   7   5    1.62    1.14
   4   7   6   33.97    3.19
   4   7   6   29.95    2.16
   4   7   7   -0.38    2.00
   4   7   7    0.35    1.31
   4   7   8   25.23    2.02
   4   7   9    4.31    1.33
   4   7  10    3.95    2.54
  -4  -8  16    1.06    1.64
  -4  -8  15    3.16    1.39
  -4  -8  15    2.85    1.58
  -4  -8  14    7.33    1.40
  -4  -8  14    7.74    1.58
  -4  -8  13    0.83    1.15
  -4  -8  13    0.50    1.27
  -4  -8  12   15.76    1.48
  -4  -8  12   15.76    1.64
  -4  -8  11    1.83    1.00
  -4  -8  11    1.64    1.15
   4   8 -11    1.46    1.02
  -4  -8  10   64.86    2.96
   4   8 -10   60.91    3.02
  -4  -8  10   60.39    3.02
  -4  -8   9    1.69    0.83
  -4  -8   9    1.56    0.96
   4   8  -9    0.27    0.98
  -4  -8   8    0.98    0.73
  -4  -8   8   -0.19    0.83
   4   8  -8   -0.21    0.98
  -4  -8   7    1.98    0.79
  -4  -8   7    2.85    0.81
   4   8  -7    2.64    1.04
  -4  -8   6    1.89    0.71
   4   8  -6    2.04    1.08
  -4  -8   6    2.56    0.67
   4   8  -6    1.39    0.98
  -4  -8   5   21.84    1.25
   4   8  -5   22.11    1.83
   4   8  -5   22.04    1.69
  -4  -8   5   20.25    1.17
   4   8  -4   33.99    2.27
  -4  -8   4   28.93    1.48
   4   8  -4   28.56    1.96
  -4  -8   3  132.47    5.04
   4   8  -3  129.66    5.85
   4   8  -3  132.06    5.62
   4   8  -2   10.35    1.83
  -4  -8   2    8.80    0.69
   4   8  -2    8.29    1.31
   4   8  -1   33.10    2.42
  -4  -8   1   26.64    1.23
   4   8   0   23.13    2.39
   4   8   1    6.41    1.91
   4   8   1    4.68    1.27
   4   8   2   -0.75    1.75
   4   8   2    1.39    1.14
   4   8   3  227.14   10.03
   4   8   3  231.41    9.24
   4   8   4    3.39    1.94
   4   8   4    3.81    1.23
   4   8   5   70.05    4.58
   4   8   5   74.08    3.71
   4   8   6    2.89    2.25
   4   8   6    3.31    1.37
   4   8   7   17.59    2.77
   4   8   7   13.14    1.71
   4   8   8    0.87    2.54
   4   8   8    1.66    1.44
   4   8   9   14.51    1.87
  -4  -9  16   40.24    2.79
  -4  -9  15    4.64    1.46
  -4  -9  15    8.10    1.79
  -4  -9  14   32.45    2.29
  -4  -9  14   37.03    2.48
  -4  -9  13   19.57    1.77
  -4  -9  13   23.15    1.98
  -4  -9  12    2.96    1.10
  -4  -9  12    3.45    1.27
  -4  -9  11    0.81    1.02
  -4  -9  11    2.02    1.17
   4   9 -11    0.87    1.06
  -4  -9  10    7.74    1.15
  -4  -9  10    6.76    1.21
   4   9 -10    5.81    1.27
  -4  -9   9   18.48    1.44
   4   9  -9   21.90    1.69
  -4  -9   9   19.59    1.50
  -4  -9   8    1.67    0.87
   4   9  -8    4.47    1.17
  -4  -9   7    2.73    0.85
   4   9  -7    2.16    1.14
  -4  -9   6   14.86    1.15
   4   9  -6   15.88    1.54
  -4  -9   5   44.09    2.06
   4   9  -5   47.27    2.77
   4   9  -5   43.01    2.54
  -4  -9   4  189.88    7.31
   4   9  -4  199.77    8.12
   4   9  -4  198.08    7.91
  -4  -9   3   61.45    2.56
   4   9  -3   62.51    3.62
   4   9  -3   65.55    3.25
   4   9  -2   13.40    1.92
   4   9  -2   10.72    1.46
   4   9  -1   57.76    3.60
   4   9   0   11.39    2.14
   4   9   0   10.37    1.48
   4   9   1   59.26    3.98
   4   9   1   64.51    3.31
   4   9   2   80.70    4.87
   4   9   2   87.05    4.16
   4   9   3   11.03    2.42
   4   9   3    9.97    1.56
   4   9   4   12.68    2.58
   4   9   4   14.74    1.73
   4   9   5    8.18    2.48
   4   9   5    2.44    1.42
   4   9   6    8.28    2.69
   4   9   6   12.82    1.81
   4   9   7    3.95    2.52
   4   9   7    2.83    1.50
   4   9   8    2.75    2.81
   4   9   8    3.18    1.56
  -4 -10  14   16.32    1.77
  -4 -10  13    1.42    1.23
  -4 -10  12  109.45    4.83
  -4 -10  11    4.58    1.19
   4  10 -11    2.35    1.21
  -4 -10  10   -0.06    0.96
   4  10 -10    0.58    1.15
  -4 -10   9    7.18    1.14
   4  10  -9    9.68    1.46
  -4 -10   8   -0.71    0.85
   4  10  -8   -0.87    1.21
  -4 -10   7    1.89    0.87
   4  10  -7    1.77    1.25
  -4 -10   6   19.53    1.29
   4  10  -6   13.20    1.60
  -4 -10   5   42.74    2.04
   4  10  -5   44.65    2.64
   4  10  -4   33.28    2.62
   4  10  -4   35.57    2.35
   4  10  -3   78.43    4.14
   4  10  -3   67.69    3.62
   4  10  -2   22.25    2.52
   4  10  -2   27.33    2.06
   4  10  -1   -1.02    1.92
   4  10   0    0.31    1.96
   4  10   0    2.33    1.33
   4  10   1    3.66    2.16
   4  10   1    5.16    1.42
   4  10   2   16.49    2.66
   4  10   2   12.61    1.73
   4  10   3    8.06    2.50
   4  10   3   13.57    1.77
   4  10   4   -0.98    2.35
   4  10   4   -0.98    1.42
   4  10   5   34.49    3.56
   4  10   5   26.06    2.42
   4  10   6   12.18    2.91
   4  10   6   10.55    1.85
   4  10   7   -0.69    2.75
   4  10   7   -0.46    1.69
   4  10   8   10.64    1.96
  -4 -11  13    2.62    1.27
  -4 -11  12    6.58    1.37
  -4 -11  11   -1.02    1.19
  -4 -11  10   62.01    3.02
   4  11 -10   59.10    3.27
  -4 -11   9    2.23    1.02
   4  11  -9    2.27    1.39
  -4 -11   8   -0.58    0.89
   4  11  -8    0.10    1.25
  -4 -11   7    1.33    0.83
   4  11  -7    0.19    1.31
   4  11  -6   -0.10    1.23
   4  11  -5    0.71    1.31
   4  11  -4   38.24    2.58
   4  11  -3    2.04    1.92
   4  11  -3   -1.25    1.35
   4  11  -2   -0.89    1.96
   4  11  -2    2.23    1.40
   4  11  -1    0.96    1.91
   4  11   0    8.64    2.33
   4  11   0    9.31    1.75
   4  11   1   29.43    3.10
   4  11   1   22.54    2.19
   4  11   2   35.24    3.52
   4  11   2   38.61    2.71
   4  11   3   -0.21    2.54
   4  11   3    2.91    1.67
   4  11   4   62.90    4.72
   4  11   4   62.03    3.64
   4  11   5    5.60    2.91
   4  11   5    1.67    1.66
   4  11   6    5.45    1.87
  -4 -12  12    4.56    1.33
  -4 -12  11   13.14    1.52
   4  12 -10    1.02    1.54
   4  12  -9    3.02    1.56
   4  12  -8   17.88    2.00
   4  12  -7   53.85    3.29
   4  12  -6    8.81    1.69
   4  12  -5   -1.12    1.44
   4  12  -4    5.10    1.64
   4  12  -3   -1.39    1.46
   4  12  -2   -0.15    2.10
   4  12  -2    0.81    1.40
   4  12  -1    7.56    2.54
   4  12   0   25.67    3.04
   4  12   0   18.34    2.10
   4  12   1   35.01    3.58
   4  12   1   34.68    2.69
   4  12   2    7.18    2.85
   4  12   2    7.83    1.85
   4  12   3   13.38    3.12
   4  12   3   20.25    2.29
   4  13 -10    9.22    1.85
   4  13  -9   29.37    2.54
   4  13  -8    0.69    1.66
   4  13  -7   34.76    2.75
   4  13  -6   31.20    2.60
   4  13  -5   42.92    3.04
   4  13  -4    1.96    1.64
   4  13  -3   14.40    2.04
   4  13  -2    5.72    1.83
   4  13   0   62.59    4.66
   4  13   1    6.24    3.08
   4  13   2   20.96    3.48
   5 -18   2    8.81    1.27
   5 -18   3   -0.35    1.00
   5 -17  -2   -0.73    1.08
   5 -17  -1    2.98    1.08
   5 -17   0   12.32    1.35
   5 -17   1    0.29    0.98
   5 -17   2   25.94    1.71
   5 -17   3    0.06    0.94
   5 -17   4    9.06    1.19
  -5  16   7    9.26    2.02
  -5  16   6    1.58    1.71
   5 -16  -4    0.54    1.04
   5 -16  -3    0.17    1.00
   5 -16  -2    0.17    0.92
   5 -16  -1   36.26    2.04
   5 -16   0    3.81    1.00
   5 -16   1    2.66    0.92
   5 -16   2   14.84    1.31
   5 -16   3    8.22    1.02
   5 -16   4   21.75    1.46
   5 -16   5   13.78    1.17
   5 -16  10    2.39    1.54
  -5  15   8   16.42    2.02
   5 -15  -7    5.74    1.15
  -5  15   7    8.51    1.81
   5 -15  -6   -1.19    1.04
   5 -15  -4    9.06    1.14
   5 -15  -3    2.33    0.92
   5 -15  -2    6.79    1.02
   5 -15  -1    8.55    1.04
   5 -15   0   -0.19    0.83
   5 -15   1    5.43    0.90
   5 -15   2    4.10    0.89
   5 -15   3   12.12    1.12
   5 -15   4   13.74    1.14
   5 -15   5    2.27    0.83
   5 -15   6    2.35    1.25
   5 -15   7    0.81    1.25
   5 -15   8    7.81    1.56
   5 -15   9    7.78    1.56
   5 -15  10    7.91    1.62
   5 -14  -9    9.66    1.25
   5 -14  -8   -0.29    0.94
  -5  14   8    1.50    1.44
   5 -14  -7    0.87    0.89
   5 -14  -6    8.91    1.12
   5 -14  -4    0.92    0.81
   5 -14  -3    1.73    0.79
  -5  14   3    1.73    0.75
   5 -14  -2   13.90    1.17
   5 -14  -1   32.64    1.75
   5 -14   0    4.47    0.81
   5 -14   1   47.92    2.25
   5 -14   2   23.73    1.42
   5 -14   3    9.89    1.19
   5 -14   3   11.87    1.02
   5 -14   4    4.87    1.06
   5 -14   4    3.41    0.77
   5 -14   5   -0.62    1.10
   5 -14   5    0.56    0.67
   5 -14   6    4.29    1.21
   5 -14   6    3.18    0.73
   5 -14   7    7.08    1.44
   5 -14   8   -1.64    1.35
   5 -14   9    9.45    1.62
   5 -14  10    1.87    1.48
   5 -14  11   11.68    1.75
   5 -13 -11    1.96    1.02
   5 -13 -10   23.86    1.69
   5 -13  -9    2.29    0.96
  -5  13   9    2.10    1.39
   5 -13  -8    7.14    1.04
   5 -13  -7   32.60    1.85
   5 -13  -6    0.81    0.77
  -5  13   6    1.12    0.77
   5 -13  -5    0.73    0.77
  -5  13   5    0.48    0.71
  -5  13   4   -0.54    0.69
   5 -13  -3    3.62    0.79
  -5  13   3    3.91    0.77
   5 -13  -2   21.79    1.37
  -5  13   2   21.31    1.29
   5 -13  -1    6.95    0.81
   5 -13   0   41.57    2.00
   5 -13   1   32.04    1.64
   5 -13   1   30.08    1.67
   5 -13   2   33.10    1.69
   5 -13   2   34.05    1.85
   5 -13   3    7.08    0.85
   5 -13   3    8.06    1.10
   5 -13   4    4.89    0.75
   5 -13   4    5.18    1.04
   5 -13   5   10.70    0.92
   5 -13   5   10.18    1.29
   5 -13   6   23.11    1.29
   5 -13   6   25.12    1.77
   5 -13   7    3.00    0.67
   5 -13   7    3.43    1.19
   5 -13   8   -0.06    0.92
   5 -13   8    0.42    1.14
   5 -13   9    2.08    1.35
   5 -13  10    0.29    1.39
   5 -13  11    3.43    1.48
   5 -13  12   19.75    2.08
   5 -12 -13    0.46    1.08
   5 -12 -12    2.12    1.10
   5 -12 -11    3.45    1.02
   5 -12 -10    1.23    0.94
   5 -12  -9    2.48    0.89
  -5  12   9    0.98    1.10
   5 -12  -8    6.91    0.96
   5 -12  -7    5.16    0.89
   5 -12  -6   10.64    0.98
  -5  12   6    9.35    0.90
   5 -12  -5   19.75    1.29
  -5  12   5   22.21    1.29
  -5  12   4   12.51    0.98
   5 -12  -3   58.87    2.62
  -5  12   3   58.87    2.56
   5 -12  -2    2.98    0.75
  -5  12   2    3.35    0.71
   5 -12  -1   68.84    2.98
  -5  12   1   71.67    2.96
   5 -12   0  102.70    4.12
   5 -12   1   92.96    3.75
   5 -12   2   38.16    1.83
   5 -12   3  247.17    9.26
   5 -12   4   96.25    3.85
   5 -12   5   36.76    2.02
   5 -12   5   38.59    1.75
   5 -12   5   32.89    2.04
   5 -12   6   50.67    2.50
   5 -12   6   51.94    2.21
   5 -12   6   48.85    2.62
   5 -12   7   19.23    1.44
   5 -12   7   19.07    1.10
   5 -12   7   17.48    1.60
   5 -12   8   22.83    1.58
   5 -12   8   20.86    1.79
   5 -12   9    4.33    1.06
   5 -12   9    6.18    1.37
   5 -12  10    4.18    1.35
   5 -12  11    0.19    1.33
   5 -12  12    1.21    1.58
   5 -11 -13    5.77    1.08
   5 -11 -12    4.98    1.04
  -5  11  11    0.85    0.92
   5 -11 -11    0.06    0.87
   5 -11 -10    0.15    0.85
   5 -11  -9    2.21    0.81
   5 -11  -8   20.55    1.33
   5 -11  -7   33.49    1.73
   5 -11  -6   45.75    2.16
   5 -11  -5    1.94    0.69
  -5  11   4    0.17    0.65
  -5  11   3   68.09    2.85
   5 -11  -2   38.86    1.83
  -5  11   2   38.68    1.83
   5 -11  -1   69.96    2.89
  -5  11   1   67.28    2.87
   5 -11   0   13.07    0.92
   5 -11   1   27.96    1.42
   5 -11   2    0.33    0.56
   5 -11   3   63.47    3.08
   5 -11   3   72.75    2.87
   5 -11   4   24.37    1.52
   5 -11   4   22.42    1.23
   5 -11   5    3.56    0.90
   5 -11   5    3.77    0.62
   5 -11   6    7.74    1.06
   5 -11   6    8.80    0.77
   5 -11   7   13.63    1.25
   5 -11   7   14.24    0.92
   5 -11   7   11.22    1.33
   5 -11   8    1.15    0.89
   5 -11   8    0.08    0.98
   5 -11   9    3.33    1.02
   5 -11   9    1.23    1.12
   5 -11  10    9.57    1.19
   5 -11  10    8.74    1.44
   5 -11  11   28.16    2.17
   5 -11  12   39.59    2.64
   5 -11  13    1.00    1.54
  -5  10  13    2.06    1.17
   5 -10 -13    1.06    0.89
   5 -10 -12   24.17    1.50
  -5  10  12   24.69    1.71
  -5  10  11    0.17    0.90
   5 -10 -11    0.96    0.81
  -5  10  10   10.41    1.14
   5 -10 -10   10.05    1.02
  -5  10  10   11.49    1.17
  -5  10   9    5.27    0.94
   5 -10  -9    3.98    0.79
   5 -10  -8   14.13    1.06
   5 -10  -7   24.00    1.37
   5 -10  -6    0.90    0.65
   5 -10  -5   20.59    1.23
   5 -10  -4   37.93    1.81
   5 -10  -3    1.40    0.35
  -5  10   3    1.23    0.60
   5 -10  -2   14.59    0.75
   5 -10  -2   14.57    0.94
  -5  10   2   16.01    1.00
   5 -10  -1   30.45    1.48
  -5  10   1   30.25    1.46
   5 -10   0   34.16    1.62
  -5  10   0   34.37    1.64
   5 -10   1   84.20    3.37
   5 -10   2  115.53    4.58
   5 -10   2  109.62    4.33
   5 -10   3   63.01    2.73
   5 -10   3   56.33    2.44
   5 -10   4    7.91    0.94
   5 -10   4    5.56    0.64
   5 -10   5   58.20    2.69
   5 -10   5   58.93    2.42
   5 -10   6    3.43    0.90
   5 -10   6    3.68    0.58
   5 -10   7    1.54    0.89
   5 -10   7    1.21    0.50
   5 -10   8   84.59    3.54
   5 -10   8   78.75    3.16
   5 -10   9    0.06    0.89
   5 -10   9   -0.15    1.02
   5 -10  10   18.03    1.44
   5 -10  10   16.26    1.64
   5 -10  11   11.89    1.31
   5 -10  11    8.51    1.42
   5 -10  12   18.07    1.85
   5 -10  13   51.14    3.10
  -5   9  16    8.81    2.94
  -5   9  15    0.08    1.27
  -5   9  14   10.53    1.44
  -5   9  13   14.42    1.52
   5  -9 -13   16.92    1.21
  -5   9  12    5.95    1.17
   5  -9 -12    7.41    0.92
  -5   9  11   10.16    1.21
   5  -9 -11    9.16    0.98
  -5   9  10   12.84    1.21
   5  -9 -10   13.61    1.04
  -5   9  10   13.80    1.19
   5  -9  -9   25.25    1.39
  -5   9   9   22.36    1.46
  -5   9   8    4.39    0.89
   5  -9  -8    3.87    0.67
   5  -9  -7   16.30    1.08
   5  -9  -6  270.29   10.08
   5  -9  -5  107.35    4.08
   5  -9  -5  113.45    4.31
   5  -9  -4    0.89    0.33
   5  -9  -4    0.60    0.48
   5  -9  -3    7.10    0.48
  -5   9   3    8.03    0.69
   5  -9  -2    9.53    0.58
   5  -9  -2    9.49    0.75
  -5   9   2   10.28    0.75
   5  -9  -1    0.98    0.46
  -5   9   1    1.08    0.50
   5  -9   0    1.15    0.64
   5  -9   0    1.96    0.46
  -5   9   0    1.14    0.44
   5  -9   1   11.20    0.96
   5  -9   1   11.99    0.77
   5  -9   2   13.90    1.06
   5  -9   2   12.36    0.79
   5  -9   3   85.36    3.43
   5  -9   3   77.20    3.16
   5  -9   4    3.98    0.79
   5  -9   4    3.41    0.48
   5  -9   5   17.03    1.25
   5  -9   5   15.28    0.90
   5  -9   6   20.55    1.39
   5  -9   6   20.00    1.04
   5  -9   7  108.26    4.73
   5  -9   7  116.09    4.35
   5  -9   8   59.43    2.93
   5  -9   8   61.14    2.44
   5  -9   9    5.83    1.27
   5  -9  10    9.99    1.37
   5  -9  10   10.76    1.33
   5  -9  11   -0.62    1.15
   5  -9  11    0.67    1.15
   5  -9  14   11.68    1.83
  -5   8  16    1.91    1.37
  -5   8  15   -0.90    1.19
  -5   8  14   24.33    1.87
  -5   8  13    5.93    1.15
   5  -8 -13    7.20    0.90
   5  -8 -12   62.05    2.60
  -5   8  12   52.18    2.81
  -5   8  11    9.99    1.21
   5  -8 -11    9.99    0.92
   5  -8 -10   39.47    1.89
  -5   8  10   39.90    2.12
  -5   8   9   85.82    3.27
   5  -8  -9   87.09    3.50
  -5   8   9   86.76    3.70
  -5   8   8   29.02    1.25
   5  -8  -8   31.06    1.52
  -5   8   8   32.45    1.69
  -5   8   7    1.98    0.71
   5  -8  -7    1.35    0.48
   5  -8  -7    0.98    0.54
   5  -8  -6  216.13    8.18
   5  -8  -6  230.97    8.33
  -5   8   6  226.02    8.41
   5  -8  -5   19.11    0.90
   5  -8  -5   19.40    1.06
   5  -8  -4  189.51    6.95
   5  -8  -4  188.38    7.10
   5  -8  -3   32.56    1.35
   5  -8  -3   33.70    1.66
   5  -8  -2   22.46    1.04
   5  -8  -2   24.33    1.29
  -5   8   2   25.40    1.21
   5  -8  -1    4.68    0.71
   5  -8  -1    5.39    0.52
  -5   8   1    4.20    0.58
   5  -8   0   23.17    1.33
   5  -8   0   21.90    1.12
  -5   8   0   23.67    1.17
   5  -8   1    4.79    0.71
   5  -8   1    5.49    0.50
  -5   8  -1    5.52    0.58
   5  -8   2   68.26    2.93
   5  -8   2   66.88    2.68
   5  -8   3   10.37    0.87
   5  -8   3    7.97    0.62
   5  -8   4  121.96    4.87
   5  -8   4  120.11    4.58
   5  -8   5  259.88   10.12
   5  -8   5  268.25    9.78
   5  -8   6   63.43    3.12
   5  -8   6   68.59    2.68
   5  -8   7    6.45    1.15
   5  -8   7    7.39    0.60
   5  -8   8   17.24    1.54
   5  -8   8   18.01    0.92
   5  -8   9   71.69    3.45
   5  -8   9   69.67    2.75
   5  -8  10   -0.08    1.21
   5  -8  11   14.92    1.66
   5  -8  12    1.91    1.35
   5  -8  12    3.85    1.25
   5  -8  13    2.60    1.35
   5  -8  14   82.70    4.21
  -5   7  17    4.00    1.44
  -5   7  16    2.39    1.37
  -5   7  15    0.85    1.17
  -5   7  14   -0.73    1.14
  -5   7  13   13.36    1.40
   5  -7 -13   12.28    1.00
   5  -7 -12   56.27    2.44
  -5   7  12   57.74    2.83
  -5   7  11   12.14    1.21
  -5   7  11    9.78    0.73
   5  -7 -11   10.66    0.89
  -5   7  10   49.19    2.04
   5  -7 -10   51.91    2.19
  -5   7  10   47.21    2.42
  -5   7   9   24.37    1.17
   5  -7  -9   27.79    1.35
  -5   7   9   26.12    1.56
  -5   7   8  111.07    4.16
   5  -7  -8  104.85    4.25
   5  -7  -8  111.74    4.31
  -5   7   8  116.05    4.52
   5  -7  -7   67.36    2.58
  -5   7   7   60.51    2.46
   5  -7  -7   64.70    2.64
  -5   7   7   69.48    2.83
   5  -7  -6   27.35    1.27
   5  -7  -6   29.50    1.37
  -5   7   6   29.27    1.48
   5  -7  -5   59.53    2.35
   5  -7  -5   60.62    2.46
  -5   7   5   59.82    2.56
   5  -7  -4   14.36    0.75
   5  -7  -4   15.20    0.87
   5  -7  -4   16.17    1.02
   5  -7  -3   59.97    2.37
   5  -7  -3   59.82    2.46
   5  -7  -3   66.34    2.62
   5  -7  -2    0.37    0.33
   5  -7  -2    0.79    0.56
  -5   7   2   -0.02    0.42
  -5   7   1   54.62    2.60
   5  -7  -1   56.97    2.35
  -5   7   1   61.53    2.41
   5  -7   0   20.82    1.23
  -5   7   0   19.13    1.42
   5  -7   0   20.13    1.00
  -5   7   0   21.98    1.10
   5  -7   1    0.37    0.50
   5  -7   1    0.56    0.35
  -5   7  -1    0.87    0.52
  -5   7  -1    1.27    0.44
  -5   7  -2   22.27    1.52
   5  -7   2   18.61    1.17
   5  -7   2   19.09    0.96
  -5   7  -3    0.06    0.87
   5  -7   3   -0.10    0.58
   5  -7   3   -0.04    0.33
   5  -7   4   12.99    1.14
   5  -7   4   14.65    0.79
   5  -7   5  100.12    4.25
   5  -7   5   99.44    3.81
   5  -7   6  113.99    4.83
   5  -7   6  113.36    4.31
   5  -7   7  127.52    5.58
   5  -7   7  135.93    5.04
   5  -7   8   31.26    1.96
   5  -7   8   29.27    1.31
   5  -7   9   18.25    1.58
   5  -7   9   15.28    0.85
   5  -7  10    0.54    1.08
   5  -7  11    6.33    1.33
   5  -7  11    5.25    1.17
   5  -7  12    3.93    1.35
   5  -7  12    3.37    1.21
   5  -7  13   -0.83    1.21
   5  -7  14    0.81    1.42
   5  -7  15    3.00    1.64
  -5   6  17    2.69    1.46
  -5   6  16    5.41    1.44
  -5   6  15    6.25    1.40
  -5   6  15   10.53    2.35
  -5   6  14    4.08    1.17
  -5   6  13    3.93    1.10
   5  -6 -13    1.85    0.65
  -5   6  12   28.73    1.48
   5  -6 -12   32.64    1.50
  -5   6  12   29.58    1.91
  -5   6  11   13.30    1.23
  -5   6  11   13.59    0.89
   5  -6 -11   12.38    0.89
  -5   6  10   42.67    1.87
   5  -6 -10   44.65    1.92
  -5   6  10   43.75    2.21
  -5   6   9   50.17    2.08
   5  -6  -9   49.58    2.21
  -5   6   9   51.12    2.10
   5  -6  -9   49.35    2.16
  -5   6   9   55.77    2.44
  -5   6   8   28.21    1.27
   5  -6  -8   27.27    1.39
  -5   6   8   28.20    1.31
   5  -6  -8   29.04    1.35
  -5   6   8   31.12    1.58
  -5   6   7    8.89    0.83
   5  -6  -7    7.74    0.69
  -5   6   7    8.41    0.56
   5  -6  -7    8.62    0.65
  -5   6   7    8.29    0.64
   5  -6  -6   46.73    1.87
  -5   6   6   41.67    1.77
   5  -6  -6   45.55    1.91
  -5   6   6   47.25    2.04
  -5   6   5  120.02    5.29
   5  -6  -5  135.38    5.14
  -5   6   5  139.03    5.10
   5  -6  -5  145.21    5.22
  -5   6   5  142.82    5.20
   5  -6  -5  138.28    5.35
  -5   6   5  136.84    5.31
  -5   6   4  163.36    5.43
   5  -6  -4  133.45    5.14
  -5   6   4  137.72    5.20
   5  -6  -4  131.64    5.22
  -5   6   4  139.38    5.25
   5  -6  -4  137.88    5.33
  -5   6   3  218.40    8.41
   5  -6  -3  234.90    8.43
   5  -6  -3  211.09    8.18
  -5   6   3  225.60    8.29
   5  -6  -3  224.89    8.26
  -5   6   3  227.54    8.26
   5  -6  -3  232.24    8.37
   5  -6  -2   72.69    2.69
  -5   6   2   73.35    2.83
   5  -6  -2   58.45    2.39
  -5   6   2   57.53    2.52
   5  -6  -2   59.10    2.54
  -5   6   1   74.06    2.81
   5  -6  -1   65.61    2.69
  -5   6   1   68.84    2.75
  -5   6   0   17.67    1.44
   5  -6   0   19.59    0.94
  -5   6   0   18.73    1.00
  -5   6  -1   78.95    3.14
   5  -6   1   75.50    3.00
  -5   6  -1   67.26    2.85
   5  -6   1   68.25    2.73
   5  -6   1   66.42    2.77
   5  -6   2   -0.58    0.64
  -5   6  -2    1.12    0.85
   5  -6   2    0.29    0.35
  -5   6  -2    0.25    0.52
   5  -6   3   16.44    1.27
  -5   6  -3   15.92    1.37
  -5   6  -3   16.11    1.02
   5  -6   3   15.88    0.83
  -5   6  -4   45.77    2.29
   5  -6   4   35.80    2.04
  -5   6  -4   41.34    1.89
   5  -6   5   40.86    2.14
   5  -6   6  184.47    7.29
   5  -6   7   22.40    1.60
   5  -6   8  140.34    5.81
   5  -6   9  106.08    4.66
   5  -6  10   26.41    1.92
   5  -6  11   28.64    2.08
   5  -6  12   29.85    2.14
   5  -6  12   25.40    1.94
   5  -6  13    4.27    1.46
   5  -6  13    2.87    1.35
   5  -6  14    1.85    1.39
   5  -6  15   14.28    2.04
  -5   5  17   -0.46    1.42
  -5   5  16    2.98    1.40
  -5   5  15    2.87    1.27
  -5   5  14    1.35    1.04
  -5   5  14    0.87    0.73
  -5   5  13    8.20    1.23
  -5   5  13    9.66    0.90
   5  -5 -13    6.66    0.69
  -5   5  12   18.44    1.17
   5  -5 -12   18.42    1.04
  -5   5  12   17.88    1.48
  -5   5  11   68.63    2.85
   5  -5 -11   67.07    2.75
  -5   5  11   71.31    3.19
  -5   5  10  157.82    6.04
   5  -5 -10  164.99    6.02
  -5   5  10  152.25    6.33
  -5   5   9   39.78    1.75
   5  -5  -9   40.34    1.91
  -5   5   9   40.38    1.67
   5  -5  -9   40.80    1.75
  -5   5   9   42.11    2.06
  -5   5   8    1.33    0.64
  -5   5   8    0.62    0.44
   5  -5  -8    0.46    0.40
  -5   5   8    0.54    0.37
   5  -5  -8    0.46    0.60
  -5   5   8    1.15    0.40
  -5   5   7   10.22    0.89
  -5   5   7    9.66    0.87
  -5   5   7   10.62    0.64
   5  -5  -7   12.34    0.79
   5  -5  -7   10.95    0.69
  -5   5   7   11.39    0.67
  -5   5   7   10.05    0.71
  -5   5   6   22.52    1.17
   5  -5  -6   19.52    1.02
  -5   5   6   21.02    0.94
   5  -5  -6   20.57    1.00
  -5   5   6   19.65    0.98
  -5   5   6   18.50    0.98
   5  -5  -6   19.00    1.25
  -5   5   6   18.46    1.14
  -5   5   5  244.85    8.53
   5  -5  -5  233.88    8.37
  -5   5   5  218.52    8.33
   5  -5  -5  232.86    8.39
  -5   5   5  223.77    8.39
   5  -5  -5  223.06    8.53
  -5   5   5  217.25    8.51
  -5   5   4 1990.62   67.73
   5  -5  -4 1873.70   67.53
  -5   5   4 1835.49   67.51
   5  -5  -4 1897.56   67.57
  -5   5   4 1908.96   67.59
   5  -5  -4 1808.55   67.69
  -5   5   4 1870.50   67.67
  -5   5   3  323.68   12.12
   5  -5  -3  337.69   12.12
   5  -5  -3  326.04   11.93
  -5   5   3  329.60   12.01
   5  -5  -3  332.34   11.97
   5  -5  -3  316.32   12.05
  -5   5   2  113.40    5.10
   5  -5  -2  133.55    5.06
   5  -5  -2  128.56    4.85
  -5   5   2  129.76    4.97
   5  -5  -2  145.52    5.00
   5  -5  -1  159.59    6.20
  -5   5   1  163.80    6.10
   5  -5   0   51.58    2.08
  -5   5  -1  108.43    4.39
  -5   5  -1  106.20    4.18
   5  -5   2  116.32    4.77
  -5   5  -2  119.56    4.81
  -5   5  -2  115.88    4.56
  -5   5  -3  158.57    6.18
   5  -5   3  159.76    6.08
  -5   5  -3  146.79    5.85
   5  -5   3  151.98    5.75
   5  -5   4   99.56    4.21
  -5   5  -4  103.77    4.43
  -5   5  -4  101.62    4.06
   5  -5   5    6.16    0.87
  -5   5  -5    8.45    0.85
   5  -5   6  370.31   13.97
   5  -5   7   23.40    1.66
   5  -5   8   13.51    1.42
   5  -5   9   13.13    1.48
   5  -5  10    3.19    1.23
   5  -5  11  133.55    5.83
   5  -5  12    2.66    1.15
   5  -5  12    4.08    1.33
   5  -5  13    0.87    1.21
   5  -5  13    1.40    1.39
   5  -5  14   11.97    1.67
   5  -5  14   11.32    1.94
   5  -5  15   27.10    2.31
  -5   4  17    5.75    1.56
  -5   4  16    3.83    1.40
  -5   4  15   13.01    1.19
  -5   4  15   12.36    1.54
  -5   4  14    4.18    1.67
  -5   4  14    2.69    0.85
  -5   4  14    2.12    1.10
  -5   4  13   43.40    2.10
  -5   4  13   45.11    2.42
  -5   4  12   21.25    1.25
   5  -4 -12   20.61    1.06
  -5   4  12   19.90    1.56
  -5   4  11    2.50    0.96
  -5   4  11    1.17    0.65
   5  -4 -11    1.75    0.46
  -5   4  10   29.79    1.42
  -5   4  10   25.42    1.12
   5  -4 -10   28.00    1.25
  -5   4  10   25.75    1.58
  -5   4   9   26.42    1.44
  -5   4   9   29.06    1.39
   5  -4  -9   28.98    1.52
   5  -4  -9   29.79    1.31
  -5   4   9   27.96    1.23
  -5   4   9   31.01    1.64
  -5   4   8  574.51   21.36
   5  -4  -8  587.02   21.36
  -5   4   8  597.70   21.31
  -5   4   8  583.40   21.21
   5  -4  -8  581.13   21.25
  -5   4   8  601.26   21.54
  -5   4   7    7.10    0.73
  -5   4   7    8.20    0.69
  -5   4   7    8.74    0.62
   5  -4  -7    7.70    0.71
   5  -4  -7    7.04    0.54
  -5   4   7    8.68    0.58
  -5   4   6   96.13    3.41
  -5   4   6   81.43    3.25
   5  -4  -6   83.39    3.33
   5  -4  -6   80.85    3.25
  -5   4   6   89.38    3.29
  -5   4   6   78.31    3.43
   5  -4  -6   90.63    3.52
  -5   4   5  593.89   21.81
   5  -4  -5  599.24   21.71
  -5   4   5  577.76   21.67
   5  -4  -5  612.58   21.71
  -5   4   5  603.61   21.73
   5  -4  -5  618.27   21.88
   5  -4  -4    3.27    0.54
   5  -4  -4    3.77    0.64
  -5   4   4    4.16    0.73
   5  -4  -4    3.45    0.42
  -5   4   4    4.12    0.52
  -5   4   4    2.91    0.38
   5  -4  -4    3.60    0.46
  -5   4   3  372.52   14.11
  -5   4   3  403.37   13.99
   5  -4  -3  403.18   13.93
   5  -4  -3  391.08   13.90
  -5   4   3  374.29   13.90
   5  -4  -2  569.64   22.13
  -5   4   2  611.54   22.25
   5  -4  -2  611.09   21.98
   5  -4  -2  618.89   22.06
  -5   4   2  622.26   22.07
   5  -4  -1   37.66    1.77
  -5   4   1   37.30    1.85
   5  -4  -1   37.26    1.52
   5  -4  -1   37.47    1.60
  -5   4   1   38.93    1.66
  -5   4   1   34.45    1.56
   5  -4   0   67.80    3.19
  -5   4   0   82.20    3.02
   5  -4   1    7.62    0.60
  -5   4  -1    7.97    0.73
  -5   4  -1    7.54    0.56
  -5   4  -2    1.39    0.90
   5  -4   2    0.48    0.58
   5  -4   2    0.13    0.38
   5  -4   2   -0.19    0.46
  -5   4  -2   -0.35    0.58
  -5   4  -3   71.98    3.25
   5  -4   3   69.40    3.06
   5  -4   3   68.42    2.85
  -5   4  -3   71.33    2.94
   5  -4   3   70.04    2.77
   5  -4   4   10.05    1.02
  -5   4  -4   10.85    1.33
   5  -4   4    9.82    0.73
  -5   4  -4    9.87    0.85
   5  -4   4   10.08    0.73
   5  -4   5   70.67    3.31
  -5   4  -5   74.75    3.10
   5  -4   5   74.54    3.02
   5  -4   6  111.26    4.79
  -5   4  -6  116.82    4.54
   5  -4   6  110.86    4.43
   5  -4   7  215.11    8.31
   5  -4   7  204.78    7.83
   5  -4   8  555.57   20.32
   5  -4   8  535.19   19.78
   5  -4   9   92.21    4.25
   5  -4   9   88.05    3.62
   5  -4  10   55.47    3.14
   5  -4  11    5.06    1.42
   5  -4  12   -1.23    1.10
   5  -4  12   -0.94    1.39
   5  -4  13    1.60    1.23
   5  -4  13    1.21    1.54
   5  -4  14    0.37    1.29
   5  -4  14    1.96    1.64
   5  -4  15    0.19    1.46
   5  -4  15    0.65    1.62
  -5   3  17   67.67    3.19
  -5   3  17   70.92    3.71
  -5   3  16   23.36    1.60
  -5   3  16   23.50    1.96
  -5   3  15   16.69    1.31
  -5   3  15   13.05    1.62
  -5   3  14    1.19    0.83
  -5   3  14    1.10    1.14
  -5   3  13   45.46    2.21
  -5   3  13   47.73    2.56
  -5   3  12  242.38    8.76
   5  -3 -12  223.85    8.47
  -5   3  12  235.80    9.05
  -5   3  11   17.17    1.35
  -5   3  11   13.88    1.00
  -5   3  11   13.11    1.04
   5  -3 -11   15.88    0.81
  -5   3  10   69.79    2.77
  -5   3  10   61.12    2.79
   5  -3 -10   67.96    2.64
  -5   3  10   72.73    3.08
  -5   3   9    7.37    0.69
  -5   3   9    5.89    0.87
  -5   3   9    7.22    0.67
   5  -3  -9    8.43    0.54
  -5   3   9    7.97    0.48
  -5   3   8   20.94    1.08
   5  -3  -8   21.59    0.98
  -5   3   8   20.38    0.96
   5  -3  -8   20.32    1.19
  -5   3   8   20.63    1.10
  -5   3   7  223.02    8.47
  -5   3   7  212.90    8.45
   5  -3  -7  230.78    8.53
  -5   3   7  226.72    8.39
   5  -3  -7  245.23    8.39
  -5   3   6    2.14    0.52
   5  -3  -6    2.87    0.56
  -5   3   6    1.62    0.37
   5  -3  -6    1.67    0.33
  -5   3   6    1.85    0.42
  -5   3   5  407.92   14.42
   5  -3  -5  379.64   14.36
  -5   3   5  418.13   14.32
   5  -3  -5  379.22   14.34
   5  -3  -5  403.20   14.30
  -5   3   5  371.48   14.34
   5  -3  -5  391.71   14.30
   5  -3  -4   34.91    1.56
  -5   3   4   37.43    1.67
   5  -3  -4   35.74    1.52
  -5   3   4   34.22    1.46
   5  -3  -4   33.51    1.46
   5  -3  -4   36.36    1.50
  -5   3   4   35.12    1.54
  -5   3   4   34.95    1.58
   5  -3  -3 1856.61   63.49
  -5   3   3 1657.01   63.53
   5  -3  -3 1730.16   63.36
  -5   3   3 1875.78   63.36
  -5   3   3 1773.45   63.43
   5  -3  -3 1725.60   63.42
   5  -3  -3 1742.23   63.43
  -5   3   3 1699.25   63.43
   5  -3  -2   86.18    3.64
  -5   3   2  105.64    3.73
   5  -3  -2   89.69    3.45
  -5   3   2   90.55    3.58
   5  -3  -2   97.06    3.54
   5  -3  -2   84.37    3.52
  -5   3   1  192.86    6.77
   5  -3  -1  166.82    6.72
   5  -3  -1  174.04    6.49
   5  -3  -1  170.52    6.60
  -5   3   1  182.49    6.64
  -5   3   0  177.77    6.56
   5  -3   0  159.01    6.43
  -5   3   0  168.59    6.24
  -5   3  -1   84.97    3.39
  -5   3  -1   87.74    3.25
   5  -3   1   80.45    3.23
  -5   3  -2   26.33    1.71
  -5   3  -2   27.21    1.42
   5  -3   2   28.85    1.35
   5  -3   2   25.35    1.21
  -5   3  -3  531.20   19.25
   5  -3   3  493.44   19.07
  -5   3  -3  517.62   18.88
   5  -3   3  510.90   18.84
   5  -3   3  521.06   18.71
   5  -3   4  911.58   33.68
  -5   3  -4  929.42   33.83
  -5   3  -4  936.04   33.43
   5  -3   4  916.62   33.37
   5  -3   4  914.93   33.26
   5  -3   5   48.17    2.58
  -5   3  -5   51.64    2.35
   5  -3   5   53.12    2.25
   5  -3   6   23.08    1.69
   5  -3   6   25.31    1.33
  -5   3  -6   26.48    1.46
   5  -3   7   28.29    1.91
   5  -3   7   26.27    1.40
   5  -3   8  793.39   28.33
   5  -3   8  748.87   27.69
   5  -3   9  138.97    6.00
   5  -3   9  136.53    5.35
   5  -3  10   82.81    4.04
   5  -3  10   76.25    3.21
   5  -3  11   42.09    2.69
   5  -3  11   35.72    1.77
   5  -3  12    3.14    1.15
   5  -3  12    2.77    1.58
   5  -3  13    0.81    1.12
   5  -3  13    0.73    1.58
   5  -3  14    0.35    1.31
   5  -3  14   -0.38    1.73
   5  -3  15    0.19    1.48
   5  -3  15   -1.69    1.96
   5  -3  15    0.73    1.58
   5  -3  16    1.39    1.54
  -5   2  18   14.18    1.52
  -5   2  18   10.80    1.83
  -5   2  17    1.50    1.06
  -5   2  17    2.71    1.52
  -5   2  16   91.11    3.91
  -5   2  16   82.97    4.21
  -5   2  15  227.64    8.68
  -5   2  15  217.46    9.01
  -5   2  14   21.31    1.42
  -5   2  14   17.48    1.69
  -5   2  13   93.92    3.89
  -5   2  13   93.17    4.25
  -5   2  13   88.61    4.14
  -5   2  12    9.24    1.27
   5  -2 -12   10.84    0.64
  -5   2  12   12.05    1.00
  -5   2  11  132.35    4.97
   5  -2 -11  127.64    4.83
  -5   2  11  130.54    5.12
  -5   2  10  114.74    4.16
  -5   2  10  110.12    4.29
   5  -2 -10  101.50    4.02
  -5   2   9    0.12    0.42
  -5   2   9   -0.60    0.50
   5  -2  -9    0.17    0.29
  -5   2   9   -0.06    0.23
  -5   2   8  128.85    5.25
   5  -2  -8  142.52    5.43
  -5   2   8  130.64    5.35
   5  -2  -8  156.91    5.23
  -5   2   8  138.53    5.20
  -5   2   7  189.15    7.04
  -5   2   7  188.32    7.10
   5  -2  -7  190.86    7.14
   5  -2  -7  187.92    6.93
   5  -2  -7  197.17    6.97
  -5   2   7  181.31    7.20
  -5   2   7  186.32    6.99
  -5   2   6   27.41    1.35
  -5   2   6   28.12    1.27
   5  -2  -6   26.54    1.33
   5  -2  -6   28.35    1.19
   5  -2  -6   27.94    1.19
  -5   2   6   25.27    1.39
  -5   2   6   26.46    1.25
   5  -2  -6   27.64    1.48
  -5   2   5    3.39    0.67
   5  -2  -5    5.08    0.48
   5  -2  -5    4.58    0.75
  -5   2   5    6.12    0.64
   5  -2  -5    5.37    0.60
  -5   2   5    4.10    0.48
   5  -2  -5    4.83    0.44
  -5   2   5    3.95    0.54
   5  -2  -4  287.82   10.37
  -5   2   4  284.32   10.45
  -5   2   4  279.01   10.34
   5  -2  -4  281.43   10.35
   5  -2  -4  281.68   10.37
  -5   2   4  290.71   10.41
  -5   2   4  278.91   10.41
   5  -2  -4  276.77   10.43
   5  -2  -3  197.39    7.01
  -5   2   3  192.77    7.01
   5  -2  -3  182.39    6.85
  -5   2   3  163.53    6.83
   5  -2  -3  199.77    6.95
  -5   2   3  194.36    6.97
  -5   2   3  183.49    6.91
   5  -2  -3  192.23    6.93
  -5   2   2   33.64    1.64
   5  -2  -2   30.87    1.56
   5  -2  -2   32.22    1.37
   5  -2  -2   32.78    1.46
  -5   2   2   34.30    1.54
   5  -2  -2   32.43    1.44
  -5   2   1   32.49    1.67
   5  -2  -1   30.18    1.56
   5  -2  -1   30.54    1.46
  -5   2   1   31.51    1.50
   5  -2  -1   32.83    1.39
   5  -2   0   18.11    1.10
  -5   2   0   17.86    1.29
  -5   2   0   17.49    0.85
  -5   2  -1  349.41   13.45
   5  -2   1  370.46   13.38
   5  -2   1  322.60   13.16
  -5   2  -1  375.04   13.05
  -5   2  -1  382.74   13.24
   5  -2   1  349.81   13.03
   5  -2   2    0.10    0.40
   5  -2   2    0.19    0.46
  -5   2  -2    1.10    0.65
  -5   2  -3  128.95    5.49
   5  -2   3  130.51    5.06
  -5   2  -3  133.76    5.12
   5  -2   3  128.39    4.87
  -5   2  -4    0.62    1.12
   5  -2   4   -0.67    0.79
   5  -2   4   -0.10    0.42
   5  -2   4   -0.29    0.48
  -5   2  -4    0.48    0.65
   5  -2   5  127.02    5.50
   5  -2   5  130.01    5.10
  -5   2  -5  132.41    5.16
   5  -2   6    1.83    0.98
   5  -2   6    0.89    0.50
  -5   2  -6    0.79    0.75
   5  -2   7  125.06    5.31
   5  -2   7  115.34    4.70
   5  -2   8    0.69    1.15
   5  -2   8    0.04    0.64
   5  -2   9   23.42    2.00
   5  -2   9   20.75    1.29
   5  -2  10    6.60    1.56
   5  -2  10    6.16    0.81
   5  -2  11   11.80    1.91
   5  -2  11   10.26    0.92
   5  -2  12    4.31    1.69
   5  -2  12    3.18    1.06
   5  -2  13    2.41    1.66
   5  -2  13    0.79    1.21
   5  -2  14    7.18    1.96
   5  -2  14    4.04    1.44
   5  -2  14    4.02    1.40
   5  -2  15    2.16    1.92
   5  -2  15   -0.90    1.54
   5  -2  15   -0.48    1.48
  -5   1  19    0.89    1.33
  -5   1  18   -0.65    1.64
  -5   1  18    2.23    1.29
  -5   1  17    0.10    1.46
  -5   1  17    0.46    1.08
  -5   1  16    6.64    1.54
  -5   1  16    6.62    1.17
  -5   1  15   20.17    1.81
  -5   1  15   17.09    1.44
  -5   1  14    4.45    1.00
  -5   1  13    4.29    0.87
  -5   1  12    9.08    0.98
  -5   1  12    6.89    1.15
  -5   1  11   65.57    2.48
   5  -1 -11   59.30    2.33
  -5   1  11   58.66    2.69
  -5   1  10    4.52    0.50
  -5   1  10    5.27    0.89
  -5   1  10    4.14    0.65
   5  -1 -10    3.75    0.37
  -5   1   9   13.90    0.79
  -5   1   9   13.40    0.94
   5  -1  -9   15.20    0.71
  -5   1   9   14.45    1.17
  -5   1   9   16.51    0.69
  -5   1   8   24.17    1.12
  -5   1   8   23.88    1.27
   5  -1  -8   24.10    1.04
   5  -1  -8   25.19    1.02
  -5   1   8   24.29    1.39
  -5   1   8   23.17    1.08
  -5   1   7  725.32   25.27
   5  -1  -7  668.37   25.37
  -5   1   7  719.16   25.35
   5  -1  -7  718.99   25.19
   5  -1  -7  698.30   25.17
   5  -1  -7  638.15   25.42
  -5   1   7  674.43   25.44
  -5   1   7  693.22   25.23
   5  -1  -6    6.81    0.71
  -5   1   6    5.99    0.54
  -5   1   6    7.20    0.64
  -5   1   6    5.52    0.69
   5  -1  -6    4.47    0.77
  -5   1   6    5.93    0.60
   5  -1  -6    5.52    0.48
   5  -1  -5  109.59    4.10
  -5   1   5  107.97    4.18
  -5   1   5  110.59    4.18
   5  -1  -5  105.56    4.20
   5  -1  -5  101.73    4.16
  -5   1   5  114.36    4.27
   5  -1  -5  118.73    4.31
  -5   1   5  108.70    4.21
  -5   1   4   15.22    0.92
   5  -1  -4   14.38    0.83
   5  -1  -4   12.59    0.81
   5  -1  -4   14.92    0.83
   5  -1  -4   14.57    0.94
  -5   1   4   13.11    0.87
  -5   1   4   14.70    0.92
   5  -1  -3   26.64    1.25
  -5   1   3   26.67    1.37
   5  -1  -3   25.69    1.25
   5  -1  -3   25.29    1.23
  -5   1   3   25.48    1.35
  -5   1   3   27.18    1.21
  -5   1   2   27.27    1.46
   5  -1  -2   27.02    1.33
  -5   1   2   26.73    1.15
   5  -1  -2   27.39    1.31
  -5   1   2   26.56    1.35
   5  -1  -2   25.27    1.21
  -5   1   1    0.21    0.79
   5  -1  -1    0.52    0.37
   5  -1  -1    0.12    0.54
   5  -1  -1    0.12    0.38
   5  -1  -1    0.52    0.48
  -5   1   1    0.42    0.54
   5  -1   0  121.79    4.72
  -5   1   0  123.62    5.14
   5  -1   0  119.88    5.02
  -5   1   0  134.93    4.72
  -5   1  -1    1.48    1.06
   5  -1   1    1.04    0.71
   5  -1   1    0.25    0.48
  -5   1  -1    1.29    0.62
   5  -1   2  264.21   10.57
   5  -1   2  284.40   10.32
  -5   1  -2  302.26   10.37
   5  -1   2  266.40   10.07
   5  -1   3   94.92    3.83
   5  -1   3   93.92    3.58
  -5   1  -3   94.55    3.85
   5  -1   4   63.61    2.83
  -5   1  -4   65.86    2.89
   5  -1   4   68.05    2.62
   5  -1   5   -1.02    0.92
  -5   1  -5   -0.04    0.71
   5  -1   5    0.08    0.54
   5  -1   6   57.47    3.10
   5  -1   6   56.33    2.52
   5  -1   7  176.43    7.45
   5  -1   7  175.39    6.79
   5  -1   8  190.40    7.89
   5  -1   8  182.99    7.16
   5  -1   9   -0.35    0.71
   5  -1   9   -1.06    1.37
   5  -1  10    5.91    0.85
   5  -1  10    5.41    1.69
   5  -1  11    8.89    1.94
   5  -1  12    2.04    1.02
   5  -1  12    1.83    1.73
   5  -1  12    1.17    1.06
   5  -1  13   -0.31    1.10
   5  -1  13    0.29    1.77
   5  -1  13    0.75    1.12
   5  -1  14   15.01    1.67
   5  -1  14   14.36    2.41
   5  -1  14   16.97    1.81
   5  -1  15    7.60    2.25
   5  -1  15    2.60    1.48
  -5   0  19    6.93    1.40
  -5   0  18   21.50    1.79
  -5   0  18   23.38    2.27
  -5   0  17    8.72    1.33
  -5   0  17    5.45    1.62
  -5   0  16   37.78    2.23
  -5   0  15   68.25    3.21
  -5   0  14    9.20    1.12
  -5   0  13    3.83    0.89
  -5   0  13    2.68    1.08
  -5   0  12    5.08    0.89
  -5   0  12    2.31    0.98
  -5   0  11  276.08   10.64
   5   0 -11  277.01   10.24
  -5   0  11  275.35   10.84
  -5   0  10  494.71   18.76
  -5   0  10  553.30   18.94
  -5   0  10  532.11   19.09
   5   0 -10  526.84   18.73
   5   0 -10  511.57   18.67
  -5   0  10  555.72   19.28
  -5   0   9   -0.04    0.35
  -5   0   9   -0.06    0.71
  -5   0   9    0.60    0.56
   5   0  -9    0.12    0.23
   5   0  -9    0.08    0.25
  -5   0   8    3.41    0.37
  -5   0   8    2.91    0.65
  -5   0   8    2.83    0.54
   5   0  -8    3.23    0.33
  -5   0   8    2.48    0.42
   5   0  -8    2.71    0.38
  -5   0   7   13.16    0.71
   5   0  -7   12.55    1.04
   5   0  -7   13.65    0.96
  -5   0   7   14.84    0.89
   5   0  -7   12.32    0.75
  -5   0   7   12.99    0.79
  -5   0   7   15.22    0.98
   5   0  -6    1.08    0.56
  -5   0   6    1.19    0.40
   5   0  -6    1.21    0.27
  -5   0   6    0.92    0.48
   5   0  -6    1.94    0.65
  -5   0   6    0.73    0.48
   5   0  -6    0.67    0.40
   5   0  -5 1784.42   64.92
  -5   0   5 1835.09   64.99
   5   0  -5 1831.22   65.07
  -5   0   5 1809.65   65.05
   5   0  -5 1789.07   65.01
  -5   0   5 1793.48   65.01
  -5   0   4  495.91   18.55
  -5   0   4  531.07   18.67
   5   0  -4  503.78   18.57
  -5   0   4  493.69   18.59
   5   0  -4  519.98   18.63
   5   0  -4  510.82   18.65
  -5   0   4  535.07   18.67
  -5   0   3  854.38   30.77
   5   0  -3  886.83   30.79
  -5   0   3  864.93   30.97
   5   0  -3  827.38   30.85
   5   0  -3  806.54   30.91
  -5   0   3  861.37   30.91
  -5   0   3  861.25   30.79
   5   0  -3  844.18   30.81
   5   0  -2   33.93    1.42
  -5   0   2   33.33    1.39
  -5   0   2   32.89    1.79
   5   0  -2   31.91    1.58
  -5   0   2   32.03    1.62
   5   0  -2   32.51    1.40
   5   0  -2   29.75    1.56
   5   0  -1  167.71    6.41
  -5   0   1  175.14    6.41
   5   0  -1  167.03    6.70
  -5   0   1  182.84    6.83
   5   0  -1  179.47    6.62
  -5   0   1  172.54    6.62
   5   0  -1  174.29    6.39
   5   0   0    9.72    1.02
  -5   0   0    8.99    1.23
   5   0   0    9.39    0.62
  -5   0   0    9.30    0.52
   5   0   1   44.13    1.79
  -5   0  -1   44.34    2.44
   5   0   1   43.98    2.27
   5   0   1   43.21    2.04
  -5   0  -1   44.27    2.06
  -5   0  -2   57.06    2.89
   5   0   2   50.58    2.69
   5   0   2   57.51    2.42
  -5   0  -2   56.16    2.44
   5   0   2   51.73    2.08
   5   0   3   52.16    3.00
   5   0   3   62.32    2.71
   5   0   3   63.24    2.39
  -5   0  -3   61.09    2.73
   5   0   4    0.44    0.38
  -5   0  -4    0.73    0.67
   5   0   4    1.15    0.58
   5   0   5    3.93    1.25
   5   0   5    3.04    0.65
   5   0   6   88.82    4.31
   5   0   6   87.32    3.70
   5   0   7  116.34    5.50
   5   0   7  119.98    4.83
   5   0   8    2.06    1.52
   5   0   8    1.71    0.81
   5   0   9   86.97    4.70
   5   0   9   92.78    3.87
   5   0  10    3.16    1.69
   5   0  10    3.89    0.87
   5   0  11   11.51    2.10
   5   0  11    6.68    1.19
   5   0  12   -0.21    0.98
   5   0  12    1.06    1.85
   5   0  12    0.29    1.08
   5   0  13    7.27    2.31
   5   0  13    4.64    1.31
   5   0  13    6.79    1.35
   5   0  14    4.95    2.42
   5   0  15    0.35    2.04
  -5  -1  18    6.00    1.37
  -5  -1  17    3.66    1.29
  -5  -1  16   16.86    1.52
  -5  -1  16   15.90    1.89
  -5  -1  15    6.20    1.14
  -5  -1  15    4.20    1.31
  -5  -1  14   24.87    1.69
  -5  -1  14   24.52    1.91
  -5  -1  13  170.42    6.54
  -5  -1  13  155.01    6.72
  -5  -1  12  163.26    6.56
  -5  -1  12  170.42    6.79
  -5  -1  11   31.74    1.64
   5   1 -11   25.48    1.02
  -5  -1  11   24.63    1.69
  -5  -1  10   79.02    3.23
   5   1 -10   71.92    2.87
   5   1 -10   76.29    2.81
  -5  -1  10   78.72    3.39
  -5  -1   9  117.98    4.43
   5   1  -9  103.79    4.18
   5   1  -9  111.74    4.08
  -5  -1   9  109.07    4.54
  -5  -1   8   68.05    2.83
   5   1  -8   61.07    2.54
   5   1  -7   72.90    3.12
  -5  -1   7   74.96    3.10
  -5  -1   7   75.37    2.94
   5   1  -7   71.11    2.94
  -5  -1   6    5.25    0.52
  -5  -1   6    5.25    0.62
   5   1  -6    5.56    0.77
   5   1  -6    4.83    0.33
  -5  -1   6    4.62    0.65
  -5  -1   6    5.56    0.64
   5   1  -6    4.39    0.56
  -5  -1   5  445.25   16.03
   5   1  -5  445.12   16.05
  -5  -1   5  465.00   16.03
   5   1  -5  439.23   15.94
  -5  -1   5  442.31   16.07
  -5  -1   5  410.40   16.01
   5   1  -5  423.74   16.09
   5   1  -5  436.17   16.07
  -5  -1   4  141.94    5.39
  -5  -1   4  148.65    5.54
   5   1  -4  153.81    5.45
   5   1  -4  134.16    5.39
   5   1  -4  148.04    5.43
  -5  -1   4  135.41    5.39
   5   1  -4  138.26    5.50
  -5  -1   4  148.29    5.52
  -5  -1   3   97.42    3.62
   5   1  -3   96.25    3.64
  -5  -1   3   93.78    3.89
   5   1  -3   89.40    3.75
   5   1  -3   95.77    3.64
   5   1  -3   88.88    3.77
  -5  -1   3   93.48    3.58
  -5  -1   3   93.42    3.79
   5   1  -2   -0.08    0.62
  -5  -1   2   -0.10    0.31
  -5  -1   2    0.38    0.94
   5   1  -2    0.02    0.42
  -5  -1   2    0.13    0.31
   5   1  -2    0.23    0.38
  -5  -1   2   -0.46    0.67
   5   1  -2    0.50    0.58
   5   1  -1  169.52    6.35
  -5  -1   1  171.75    6.33
  -5  -1   1  171.31    6.81
   5   1  -1  168.04    6.72
   5   1  -1  171.92    6.29
   5   1  -1  170.98    6.60
  -5  -1   1  172.25    6.56
   5   1   0  122.04    4.79
  -5  -1   0  128.29    5.35
   5   1   0  130.10    5.31
  -5  -1   0  127.29    4.72
   5   1   0  132.97    4.73
  -5  -1  -1  549.89   20.54
   5   1   1  555.05   19.92
   5   1   1  560.90   20.52
   5   1   1  531.80   20.21
  -5  -1  -1  549.22   20.19
  -5  -1  -2   49.04    2.64
   5   1   2   46.56    1.83
   5   1   2   45.63    2.52
  -5  -1  -2   46.48    2.16
   5   1   2   47.06    2.16
   5   1   2   42.26    1.75
   5   1   3   40.53    2.44
   5   1   3   40.78    2.02
   5   1   3   40.20    1.62
   5   1   4   43.78    2.16
   5   1   4   44.94    1.79
   5   1   5   43.90    2.17
   5   1   6    2.89    1.48
   5   1   6    1.42    0.73
   5   1   7   12.38    1.91
   5   1   7   12.88    1.15
   5   1   8    2.91    1.64
   5   1   8    1.79    0.89
   5   1   9   20.50    1.54
   5   1   9   26.98    2.48
   5   1   9   26.91    1.64
   5   1  10    4.97    1.87
   5   1  10    5.91    1.08
   5   1  10    5.43    0.98
   5   1  11   -0.48    0.94
   5   1  11   -1.10    1.96
   5   1  11    0.58    0.96
   5   1  12    1.48    2.10
   5   1  13    3.43    2.17
   5   1  14    4.81    2.44
  -5  -2  18   31.12    2.21
  -5  -2  17   25.37    1.96
  -5  -2  17   24.83    2.23
  -5  -2  16    1.17    1.14
  -5  -2  16    2.50    1.37
  -5  -2  15   29.16    1.98
  -5  -2  15   32.93    2.23
  -5  -2  14   31.02    1.96
  -5  -2  14   33.01    2.19
  -5  -2  13   17.36    1.39
  -5  -2  13   19.92    1.66
  -5  -2  12  119.63    4.89
  -5  -2  12  112.76    4.98
  -5  -2  11   92.96    3.62
   5   2 -11   80.04    3.18
  -5  -2  11   78.89    3.70
   5   2 -10  148.37    5.75
   5   2 -10  170.85    5.77
   5   2 -10  155.53    5.95
  -5  -2  10  163.88    6.37
  -5  -2   9   43.51    2.14
   5   2  -9   39.61    1.79
  -5  -2   8    8.12    0.81
  -5  -2   8   11.16    0.94
   5   2  -8   10.80    0.79
  -5  -2   7    6.35    0.65
  -5  -2   7    6.79    0.73
   5   2  -7    5.29    0.65
  -5  -2   6    0.35    0.42
   5   2  -6   -0.17    0.29
  -5  -2   6    0.10    0.50
   5   2  -6   -0.38    0.50
  -5  -2   6    0.92    0.56
  -5  -2   5   67.59    2.73
   5   2  -5   68.71    2.79
   5   2  -5   63.92    2.62
   5   2  -5   68.28    2.77
  -5  -2   5   64.07    2.71
  -5  -2   5   68.80    2.81
   5   2  -5   68.19    2.83
  -5  -2   4  497.04   17.86
   5   2  -4  494.44   17.90
   5   2  -4  493.58   17.92
  -5  -2   4  481.57   17.98
   5   2  -4  489.21   17.86
  -5  -2   4  488.79   17.82
   5   2  -4  482.59   18.01
   5   2  -3    2.94    0.56
  -5  -2   3    3.21    0.42
   5   2  -3    2.31    0.65
  -5  -2   3    2.50    0.38
   5   2  -3    2.69    0.48
   5   2  -3    2.42    0.60
  -5  -2   3    3.85    0.71
   5   2  -2    5.97    0.90
   5   2  -2    6.35    0.60
  -5  -2   2    6.52    0.52
   5   2  -2    5.79    0.48
   5   2  -2    6.79    0.77
  -5  -2   2    5.04    0.81
   5   2  -1  224.12    8.24
  -5  -2   1  227.08    8.22
   5   2  -1  224.85    8.70
   5   2  -1  223.94    8.14
  -5  -2   1  198.71    8.43
   5   2  -1  208.22    8.49
  -5  -2   1  228.60    8.10
   5   2   0   57.06    2.77
   5   2   0   54.35    2.14
   5   2   0   50.75    2.16
   5   2   0   52.91    2.02
   5   2   1    1.58    0.40
   5   2   1    1.46    0.90
   5   2   1    1.94    0.27
   5   2   1    1.94    0.69
   5   2   2   87.66    3.37
   5   2   2   98.33    4.27
   5   2   2   85.72    3.73
   5   2   3   77.70    2.96
   5   2   3   84.84    3.91
   5   2   3   76.35    3.39
   5   2   3   75.08    2.87
   5   2   4   21.94    2.02
   5   2   4   24.29    1.12
   5   2   4   24.69    1.52
   5   2   4   23.46    1.04
   5   2   5  549.60   21.61
   5   2   5  596.64   21.19
   5   2   6    1.29    0.83
   5   2   7   36.20    2.87
   5   2   7   32.78    1.75
   5   2   7   37.34    2.00
   5   2   8   65.80    2.93
   5   2   8   63.70    3.98
   5   2   8   67.94    3.14
   5   2   9   24.38    2.52
   5   2   9   19.00    1.50
   5   2   9   18.73    1.39
   5   2  10    2.75    2.00
   5   2  10    3.54    1.02
   5   2  11    1.54    2.08
   5   2  12    2.50    2.10
   5   2  13    4.68    2.44
  -5  -3  18   55.85    3.08
  -5  -3  17   29.39    2.10
  -5  -3  17   33.49    2.46
  -5  -3  16   13.14    1.46
  -5  -3  16   14.36    1.81
  -5  -3  15    2.04    1.10
  -5  -3  15    2.17    1.27
  -5  -3  14   49.06    2.66
  -5  -3  14   55.04    2.89
  -5  -3  13    3.06    0.96
  -5  -3  13    5.12    1.15
  -5  -3  12  176.23    7.18
  -5  -3  11    5.83    1.14
   5   3 -11    4.04    0.62
  -5  -3  10   94.65    3.93
   5   3 -10   91.36    3.71
  -5  -3  10   95.44    4.06
  -5  -3   9   32.91    1.77
   5   3  -9   33.18    1.37
   5   3  -9   36.09    1.67
  -5  -3   9   37.63    1.92
  -5  -3   8   57.26    2.50
   5   3  -8   54.85    2.17
  -5  -3   8   59.43    2.58
   5   3  -8   57.43    2.48
  -5  -3   7    1.12    0.62
  -5  -3   7    1.06    0.54
   5   3  -7    1.12    0.33
   5   3  -7    1.48    0.58
   5   3  -6   -0.06    0.31
  -5  -3   6   -0.31    0.54
  -5  -3   6   -0.04    0.46
   5   3  -6   -0.17    0.33
   5   3  -6   -0.50    0.58
  -5  -3   5   -0.19    0.44
  -5  -3   5    0.10    0.44
   5   3  -5    0.25    0.46
   5   3  -5   -0.12    0.37
   5   3  -5    0.10    0.54
  -5  -3   5    0.46    0.65
   5   3  -4   25.12    1.42
  -5  -3   4   23.44    1.19
   5   3  -4   27.91    1.33
   5   3  -4   24.73    1.14
  -5  -3   4   26.16    1.44
  -5  -3   4   23.73    1.15
   5   3  -4   26.14    1.42
  -5  -3   3    0.04    0.29
   5   3  -3    0.35    0.50
  -5  -3   3   -0.13    0.33
   5   3  -3    0.06    0.67
   5   3  -3    0.27    0.38
   5   3  -3    0.29    0.60
  -5  -3   3    0.12    0.65
   5   3  -2   -0.38    0.46
  -5  -3   2    0.38    0.29
   5   3  -2   -0.31    0.77
   5   3  -2   -0.27    0.40
   5   3  -2    0.69    0.64
   5   3  -1  101.62    3.89
  -5  -3   1  102.25    3.85
   5   3  -1  100.50    3.73
   5   3  -1  103.47    4.47
  -5  -3   1  101.54    3.70
   5   3  -1  100.67    4.21
   5   3   0  226.74    8.33
   5   3   0  224.06    9.03
   5   3   1  116.84    4.35
   5   3   1  123.33    5.20
   5   3   1  113.43    4.20
   5   3   1  127.83    4.81
   5   3   2    4.54    0.46
   5   3   2    6.20    1.35
   5   3   2    4.93    0.87
   5   3   3    1.71    0.40
   5   3   3    1.64    1.21
   5   3   3    0.90    0.77
   5   3   3    2.23    0.27
   5   3   4    9.80    1.66
   5   3   4   10.57    0.65
   5   3   4    9.35    0.65
   5   3   4    8.70    0.52
   5   3   4    9.31    1.10
   5   3   5   13.45    1.94
   5   3   5   13.78    0.79
   5   3   5   12.82    0.85
   5   3   5   12.70    1.27
   5   3   6   -0.21    0.60
   5   3   6    0.38    0.92
   5   3   7   75.39    4.54
   5   3   7   81.81    3.75
   5   3   7   84.01    3.39
   5   3   8    1.27    1.79
   5   3   8   -0.27    0.96
   5   3   9   18.80    2.46
   5   3   9   18.07    1.54
   5   3  10   10.99    2.41
   5   3  10    7.43    1.21
   5   3  11    7.93    2.52
   5   3  12    2.12    2.42
   5   3  13   -1.40    2.54
  -5  -4  17   21.69    1.91
  -5  -4  17   23.40    2.19
  -5  -4  16   13.01    1.56
  -5  -4  16   13.55    1.81
  -5  -4  15    4.25    1.17
  -5  -4  15    2.56    1.37
  -5  -4  14   33.18    2.25
  -5  -4  13    0.33    1.08
  -5  -4  12   14.09    1.21
  -5  -4  12   13.90    1.44
  -5  -4  11   44.48    2.27
   5   4 -11   41.90    2.02
  -5  -4  11   46.57    2.41
  -5  -4  10   10.41    1.08
  -5  -4  10    9.12    1.15
   5   4 -10   12.11    0.98
  -5  -4   9    7.85    0.87
  -5  -4   9    6.83    1.00
   5   4  -9    7.43    0.89
  -5  -4   8   12.51    1.08
  -5  -4   8   12.70    0.96
   5   4  -8   11.18    0.65
   5   4  -8   11.64    1.02
   5   4  -7  110.91    4.39
   5   4  -7  125.62    4.43
  -5  -4   7  139.49    4.83
   5   4  -7  129.47    4.52
  -5  -4   7  137.20    4.85
   5   4  -7  126.79    4.89
   5   4  -6   83.91    3.25
  -5  -4   6   86.63    3.37
   5   4  -6   78.89    3.16
  -5  -4   6   82.93    3.35
   5   4  -6   81.87    3.50
   5   4  -5   49.31    2.23
  -5  -4   5   48.85    2.14
   5   4  -5   47.58    1.98
   5   4  -5   51.04    2.37
  -5  -4   5   50.44    2.10
  -5  -4   4    9.49    0.69
   5   4  -4    9.70    0.98
   5   4  -4    8.87    0.83
   5   4  -4    8.66    0.64
   5   4  -4   10.43    0.96
  -5  -4   4    8.58    0.62
  -5  -4   3   21.11    1.06
   5   4  -3   22.79    1.19
   5   4  -3   24.38    1.56
  -5  -4   3   20.44    0.94
   5   4  -3   23.71    1.42
  -5  -4   2   -0.13    0.37
   5   4  -2    1.14    0.46
   5   4  -2   -0.21    0.83
   5   4  -2    1.17    0.71
   5   4  -1    2.02    0.50
  -5  -4   1    1.87    0.38
   5   4  -1    1.23    0.92
   5   4  -1    1.04    0.71
   5   4   0   43.44    1.83
   5   4   0   43.53    2.58
   5   4   1   61.09    2.48
   5   4   1   63.70    3.39
   5   4   1   64.97    2.96
   5   4   2  129.41    4.98
   5   4   2  151.73    6.12
   5   4   2  134.59    5.50
   5   4   3  230.82    8.51
   5   4   3  241.65    9.72
   5   4   3  229.39    9.06
   5   4   4   35.26    1.48
   5   4   4   33.45    2.71
   5   4   4   32.93    1.40
   5   4   4   35.45    2.06
   5   4   5    0.13    1.58
   5   4   5    0.08    0.92
   5   4   6  101.14    5.37
   5   4   6  107.10    4.64
   5   4   7    2.50    1.06
   5   4   8    0.52    2.06
   5   4   8   -0.52    1.12
   5   4   9   36.70    3.41
   5   4   9   35.03    2.21
   5   4  10    2.10    2.25
   5   4  10   -0.08    1.12
   5   4  11    0.40    2.41
   5   4  12   41.09    3.89
  -5  -5  17   50.29    2.83
  -5  -5  17   45.65    3.10
  -5  -5  16   34.64    2.29
  -5  -5  16   36.80    2.60
  -5  -5  15   20.30    1.94
  -5  -5  14   11.37    1.39
  -5  -5  14   13.86    1.67
  -5  -5  13   12.99    1.31
  -5  -5  13   11.03    1.50
  -5  -5  12    8.72    1.14
  -5  -5  12    8.74    1.27
  -5  -5  11    3.18    0.92
  -5  -5  11    1.54    1.00
   5   5 -11    2.62    0.79
  -5  -5  10  222.71    8.53
  -5  -5  10  218.59    8.60
   5   5 -10  220.96    8.47
  -5  -5   9  280.57   10.47
   5   5  -9  274.21   10.47
  -5  -5   9  273.46   10.53
  -5  -5   8    8.35    0.98
  -5  -5   8    6.10    0.87
   5   5  -8    7.95    0.58
   5   5  -8    6.33    0.98
   5   5  -7    6.74    0.44
  -5  -5   7    7.79    0.85
   5   5  -7    6.83    0.62
  -5  -5   7    8.31    0.85
   5   5  -7    7.27    0.58
   5   5  -7    7.06    0.96
   5   5  -6   94.86    3.81
  -5  -5   6   95.57    3.79
   5   5  -6   88.86    3.60
  -5  -5   6   97.36    3.77
   5   5  -6   97.10    4.02
   5   5  -5    0.56    0.79
  -5  -5   5    0.62    0.48
  -5  -5   5    0.89    0.50
   5   5  -5   -0.58    0.73
  -5  -5   4   74.44    2.93
   5   5  -4   75.39    3.31
  -5  -5   4   69.55    2.79
   5   5  -4   70.86    3.25
  -5  -5   3   18.51    1.00
   5   5  -3   19.78    1.60
   5   5  -3   19.77    1.15
   5   5  -3   19.86    1.40
  -5  -5   3   19.19    0.85
   5   5  -2   37.47    2.17
   5   5  -2   33.97    1.58
  -5  -5   2   31.62    1.46
   5   5  -2   31.91    1.89
   5   5  -1   14.09    1.56
   5   5  -1   14.55    0.89
  -5  -5   1   13.80    0.77
   5   5  -1   12.39    1.19
   5   5   0   41.82    2.75
   5   5   0   44.07    1.87
   5   5   1  162.17    6.16
   5   5   1  175.70    7.27
   5   5   1  167.96    6.72
   5   5   2   75.75    2.98
   5   5   2   76.89    4.14
   5   5   2   77.45    3.56
   5   5   3  148.46    6.54
   5   5   3  132.95    5.75
[truncated: 17,230,270 more chars]
